# Supplementary material for: Description of adverse events among adult men following voluntary medical male circumcision: Findings from a circumcision programme in two provinces of South Africa
Source: PLoS One. 2021 Aug 17;16(8):e0253960. doi: 10.1371/journal.pone.0253960 (PMC8370616; doi:10.1371/journal.pone.0253960)
Supplement: S1 File — (XLS) [file pone.0253960.s001.xls]

## Sheet: Sheet1
facility	language	race	marital_stat	empl_stat	near_clinic	sms_contact	sms_thankyou	sms_referral	sms_2dayreminder	sms_7dayreminder	sms_3weekabstinencereminder	sms_4weekabstinencereminder	sms_5weekabstinencereminder	sid	pe1	pe2	pe3	pe4	pe5	pe6	pe7	pe8	pe9	pe10	pe11	pe12	pe13	pe14	pe15	pe16	pe17	pe18	pe19	pe20	pe21	pe22	pe23	pe24	pe25	pe26	pe27	pe28	pe29	pe30	pe32	pe33	pe34	pe35	pe36
Esangweni CHC	IsiZulu	Black	Never married	None	Esangweni	True	True	False	True	True	True	True	True	5020	1	0	Never	0	0		0	0	0	0	0	0	0	0	0	0	0	1	0	0	0	0	0	0	0	0	0	0		0	9		0	1	0
Esangweni CHC	IsiZulu	Black	Never married	Steady	Esangweni	True	True	False	True	True	True	True	True	5020	1	0	Never	0	0		0	0	0	0	0	0	0	0	0	0	0	1	0	0	0	0	0	0	0	0	0			0	9		0	1	0
Esangweni CHC	IsiZulu	Black	Never married	Steady	Esangweni	True	True	False	True	True	True	True	True	5020	1	0	Never	0	0		0	0	0	0	0	0	0	0	0	0	0	1	0	0	0	0	0	0	0	0	0	0		0	1		0	1	0
Esangweni CHC	Other	Black	Never married	Steady	Esangweni	True	True	False	True	True	True	True	True	5020	1	0	Never	0	0		0	0	0	0	0	0	0	0	0	0	0	1	0	0	0	0	0	0	0	0	0	0		7	1		0	1	0
Esangweni CHC	IsiZulu	Black	Never married	None	Endayeni	True	True	False	True	True	True	True	True	5020	2	0	Abs every time	0	0		0	0	0	0	0	0	0	0	0	0	0	1	0	0	0	0	0	0	0	0	0	0		0	1		0	1	0
Esangweni CHC	Sepedi	Black	Married	None	Endayeni	True	True	False	True	True	True	True	True	5020	1	0	Never	0	0		0	0	0	0	0	0	0	0	0	0	0	1	0	0	0	0	0	0	0	0	0	0		0	1		0	1	0
Esangweni CHC	Setswana	Black	Never married	Steady	Other Areas	True	True	False	True	True	True	True	True	5020	1	0	Never	0	0		0	0	0	0	0	0	0	0	0	0	0	1	0	0	0	0	0	0	0	0	0	0		0	1		0	1	0
Esangweni CHC	IsiZulu	Black	Never married	None	Other Areas	True	True	False	True	True	True	True	True	5020	2	0	Never	0	0		0	0	0	0	0	0	0	0	0	0	0	1	0	0	0	0	0	0	0	0	0	0		7	1		0	1	0
Esangweni CHC	IsiZulu	Black	Never married	None	Endayeni	True	True	False	True	True	True	True	True	5020	1	0	Never	0	0		0	0	0	0	0	0	0	0	0	0	0	1	0	0	0	0	0	0	0	0	0	0		0	9		0	1	0
Esangweni CHC	IsiZulu	Black	Never married	Some	Ethafeni	True	True	False	True	True	True	True	True	5020	3	0	Abs every time	0	0		0	0	0	0	0	0	0	0	0	0	0	1	0	0	0	0	0	0	0	0	0	0		7	1		0	1	0
Esangweni CHC	IsiZulu	Black	Never married	None	Endayeni	True	True	False	True	True	True	True	True	5020	1	0	Never	0	0		0	0	0	0	0	0	0	0	0	0	0	1	0	0	0	0	0	0	0	0	0	0		0	1		0	1	0
Esangweni CHC	IsiZulu	Black	Never married	Steady	Esangweni	True	True	False	True	True	True	True	True	5020	4	0	Sometimes	0	0		0	0	0	0	0	0	0	0	0	0	0	1	0	0	0	0	0	0	0	0	0	0		0	1		0	0	0
Esangweni CHC	IsiZulu	Black	Never married	None	Endayeni	True	True	False	True	True	True	True	True	5020	0	0		0	0		0	0	0	0	0	0	0	0	0	0	0	1	0	0	0	0	0	0	0	0	0	0		0	9		0	1	0
Esangweni CHC	IsiZulu	Black	Never married	None	Esangweni	True	True	False	True	True	True	True	True	5020	1	0	Sometimes	0	0		0	0	0	0	0	0	0	0	0	0	0	1	0	0	0	0	0	0	0	0	0	0		0	1		0	1	0
Esangweni CHC	IsiZulu	Black	Never married	Steady	Endayeni	True	True	False	True	True	True	True	True	5020	2	0	Sometimes	0	0		0	0	0	0	0	0	0	0	0	0	0	1	0	0	0	0	0	0	0	0	0	0		0	1		0	1	0
Esangweni CHC	IsiZulu	Black	Never married	None		True	True	False	True	True	True	True	True	5020	0	0		0	0		0	0	0	0	0	0	0	0	0	0	0	1	0	0	0	0	0	0	0	0	0	0		0	9		0	1	0
Spartan Clinic	Setswana	Black	Never married	None	Other Areas	True	True	True	False	False	True	True	True	4001	3	0	Abs every time	0	0		0	1	1	0	0	0	0	0	0	0	0	1	0	0	0	0	0	0	0	0	0	0		0	9	DCS	0	1	0
Spartan Clinic	Afrikaans	White	Married		Other Areas	True	True	True	True	True	True	True	False	5016	1	0	Most times	0	0		0	0	0	0	0	0	0	0	0	0	0	1	0	0	0	0	0	0	0	0	0	0		0			0	1	0
Spartan Clinic	IsiZulu	Black	Married	Steady	Other Areas	True	True	True	False	False	True	False	False	3002	1	0	Abs every time	0	1	RVD ON RX	1	0	0	0	0	0	0	0	0	0	0	1	0	0	0	0	0	0	0	0	0	0		3	9	DHC	0	1	0
Spartan Clinic	English	Black	Never married	Steady	Other Areas	True	True	True	False	False	True	False	False	3002	2	0	Most times	0	0		0	0	0	0	0	0	0	0	0	0	0	1	0	0	0	0	0	0	0	0	0	0		0	9	DCS	0	1	0
Spartan Clinic	English	Other	Married	Some	Other Areas	True	True	True	False	False	True	False	False	5016	1	0	Most times	0	0		0	0	0	0	0	0	0	0	0	0	0	1	0	0	0	0	0	0	0	0	0	0		0	9	DCS	0	1	0
Spartan Clinic	Other	Black	Never married	Steady	Ethafeni	True	True	True	False	False	True	True	True	5020	2	0	Sometimes	0	0		0	0	0	0	0	0	0	0	0	0	0	1	0	0	0	0	0	0	0	0	0	0		7	1		0	1	0
Spartan Clinic	Setswana	Black	Never married	Steady	Tembisa Main	True	True	True	True	True	True	True	True	5031	1	0	Most times	0	0		0	0	0	0	0	0	0	0	0	0	0	1	0	0	0	0	0	0	0	0	0	0		0	1		0	1	0
Spartan Clinic	Sesotho	Black	Never married	Steady		True	True	True	True	True	True	True	True	5015	1	0	Never	0	1	FOR DIABETES	1	0	0	0	0	0	0	0	0	0	0	1	0	0	0	0	0	0	0	0	0	0		0	1		0	1	0
Spartan Clinic	isiXhosa	Black	Never married	Steady		True	True	True	True	True	True	True	True	5015	1	0	Abs every time	0	0		0	0	0	0	0	0	0	0	0	0	0	1	0	0	0	0	0	0	0	0	0	0		7			0	1	0
Spartan Clinic	Sepedi	Black	Married	Steady	Other Areas	True	True	True	True	True	True	True	True	5014	2	0	Sometimes	0	0		0	0	0	0	0	0	0	0	0	0	0	1	0	0	0	0	0	0	0	0	0	0		7			0	1	0
Spartan Clinic	Setswana	Black	Widow	Steady	Other Areas	True	True	True	True	True	True	True	True	5014	0	0	Never	0	0		0	0	0	0	0	0	0	0	0	0	0	1	0	0	0	0	0	0	0	0	0	0		7			0	1	0
Spartan Clinic	Other	Black	Never married	Steady	Erin	True	True	True	True	True	True	True	True	5014	1	0	Never	0	0		0	0	0	0	0	0	0	0	0	0	0	1	0	0	0	0	0	0	0	0	0	0		7			0	1	0
Spartan Clinic	IsiZulu	Black	Never married	Steady	Other Areas	True	True	True	True	True	True	True	True	5014	1	0	Never	0	0		0	0	0	0	0	0	0	0	0	0	0	1	0	0	0	0	0	0	0	0	0	0		0	1		0	1	0
Spartan Clinic	Other	Black	Sseparated or divorced	Steady	Other Areas	True	True	True	True	True	True	True	True	5031	2	0	Abs every time	0	0		0	0	0	0	0	0	0	0	0	0	0	1	0	0	0	0	0	0	0	0	0	0		0	1		0	1	0
Spartan Clinic	Other	Black	Never married	None	Other Areas	True	True	True	True	True	True	True	True	5031	2	0	Abs every time	0	0		0	0	0	0	0	0	0	0	0	0	0	1	0	0	0	0	0	0	0	0	0	0		0	1		0	1	0
Spartan Clinic	IsiZulu		Never married	Steady	Other Areas	True	True	True	True	True	True	True	True	4004	2	0	Sometimes	0	0		0	0	0	0	0	0	0	0	0	0	0	1	0	0	0	0	0	0	0	0	0	0		0	1		0	1	0
Spartan Clinic	IsiZulu	Black	Never married	None	Other Areas	True	True	True	True	True	True	True	True	4004	1	0	Abs every time	0	0		0	0	0	0	0	0	0	0	0	0	0	1	0	0	0	0	0	0	0	0	0	0		0	9	DCS	0	1	0
Spartan Clinic	English	Black	Never married	Steady	Other Areas	True	True	True	True	True	True	True	True	4004	1	0	Never	0	0		0	0	0	0	0	0	0	0	0	0	0	1	0	0	0	0	0	0	0	0	0	0		0	1		0	1	0
Spartan Clinic	Other	Black	Married	Steady	Other Areas	True	True	True	True	True	True	True	True	4004	1	0	Sometimes	0	0		0	0	0	0	0	0	0	0	0	0	0	1	0	0	0	0	0	0	0	0	0	0		0	1		0	1	0
Spartan Clinic	Other	Black	Never married	Steady	Boskburg Area	True	True	True	True	True	True	True	True	5020	1	0	Abs every time	0	1	ARVS	1	1	0	0	0	0	0	0	0	0	0	1	0	0	0	0	0	0	0	0	0	0		3	9	DCS	0	1	0
Spartan Clinic	Sepedi	Black	Never married	None	Other Areas	True	True	True	True	True	True	True	True	5020	2	0	Abs every time	1	0		0	0	0	0	0	0	0	0	0	0	0	1	0	0	0	0	0	0	0	0	0	0		7			0	1	0
Spartan Clinic	Other	Black	Never married	Steady	Ethafeni	True	True	True	True	True	True	True	False	5015	1	0	Abs every time	0	1	ON ARV	0	0	0	0	0	0	0	0	0	0	0	1	0	0	0	0	0	0	0	0	0	0		3	9	DHC	0	1	0
Spartan Clinic	IsiZulu	Black	Never married	Steady	Other Areas	True	True	True	True	True	True	True	False	5015	1	0	Sometimes	0	0		0	0	0	0	0	0	0	0	0	0	0	1	0	0	0	0	0	0	0	0	0	0		7			0	1	0
Spartan Clinic	Other	Black	Married	Steady	Other Areas	True	True	True	True	True	True	True	False	5015	1	0	Never	0	1	FOR PAIN	0	0	0	0	0	0	0	0	0	0	0	1	0	0	0	0	0	0	0	0	0	0		0	9	DHC	0	1	0
Spartan Clinic	IsiZulu	Black	Never married	None	Other Areas	True	True	True	True	True	True	False	False	5013	0	0	Never	0	0		0	0	0	0	0	0	0	0	0	0	0	1	0	0	0	0	0	0	0	0	0	0		0	1		0	1	0
Spartan Clinic	IsiZulu	Black	Married	Steady	Other Areas	True	True	True	True	True	True	False	False	5013	1	0	Never	0	0		0	0	0	0	0	0	0	0	0	0	0	1	0	0	0	0	0	0	0	0	0	0		0	1		0	1	0
Spartan Clinic	Other	Black	Never married	Steady	Other Areas	True	True	True	True	True	True	False	False	5013	2	0	Sometimes	0	0		0	0	0	0	0	0	0	0	0	0	0	1	0	0	0	0	0	0	0	0	0	0		0	1			1	0
Spartan Clinic	Sesotho	Black	Never married	Steady	Benoni Area	True	True	True	True	True	False	False	False	5014	3	0	Sometimes	0	0		0	0	0	0	0	0	0	0	0	0	0	1	0	0	0	0	0	0	0	0	0	0		0	1		0	1	0
Spartan Clinic	Other	Black	Married	None	Other Areas	True	True	True	True	True	False	False	False	5014	1	0	Never	0	0		0	0	0	0	0	0	0	0	0	0	0	1	0	0	0	0	0	0	0	0	0	0		0	1		0	1	0
Spartan Clinic	Other	Black	Married	None	Other Areas	True	True	True	False	False	False	False	False	5014	1	0	Never	0	0		0	0	0	0	0	0	0	0	0	0	0	1	0	0	0	0	0	0	0	0	0	0		7			0	1	0
Spartan Clinic	isiXhosa	Black	Never married	Steady	Other Areas	True	True	True	True	False	False	False	False	5031	1	0	Never	0	0		0	0	0	0	0	0	0	0	1	1	0	1	0	0	0	0	0	0	0	0	0	0		0	1		0	1	0
Spartan Clinic	Other	Black	Never married	None	Other Areas	True	True	True	True	True	True	True	True	6038	0	0	Never	0	0		0	0	0	0	0	0	0	0	0	0	0	1	0	0	0	0	0	0	0	0	0			0	9	DCS	0	1	0
Spartan Clinic	IsiZulu	Black	Never married	None	Other Areas	True	True	True	False	False	False	False	False	4003	1	0	Abs every time				0	0	0	0	0	0	0	0	0	0	0	1	0	0	0	0	0	0	0	0	0	0		0	1		0	1	0
Spartan Clinic	IsiZulu	Black	Never married	Steady	Other Areas	True	True	True	False	False	False	False	False	5014	0	0	Never	0	0		0	0	0	0	0	0	0	0	0	0	0	1	0	0	0	0	0	0	0	0	0	0		0	1		0	1	0
Spartan Clinic	Sepedi	Black	Never married	Some	Other Areas	True	True	True	False	False	False	False	False	4003	2	0	Abs every time	0	0		0	0	0	0	0	0	0	0	0	0	0	1	0	0	0	0	0	0	0	0	0	0		0	1		0	1	0
Spartan Clinic	Tsonga	Black	Never married	Steady	Other Areas	True	True	True	False	False	True	True	True	5012	1	0	Abs every time	0	0		0	0	0	0	0	0	0	0	0	0	0	1	0	0	0	0	0	0	0	0	0	0		0	1		0	1	0
Spartan Clinic	Setswana	Black	Married	None	Other Areas	True	True	True	False	False	True	True	True	4004	2	0	Never	0	1	PATIENT 0N HYPERTENTION TREATMENT	1	0	0	0	0	0	0	1	0	0	0	1	0	0		0	0	0	0	0	0	0		0	1		0	1	0
Spartan Clinic	Setswana	Black	Never married	Steady	Other Areas	True	True	True	True	True	True	True	True	6038	2	0	Sometimes	0	0		0	0	0	0	0	0	0	0	0	0	0	1	0	0	0	0	0	0	0	0	0	0		0	9	DCS	0	1	0
Spartan Clinic	IsiZulu	Black	Never married	None	Other Areas	True	True	True	True	True	True	True	True	6038	1	0	Sometimes	0	0		0	0	0	0	0	0	0	0	0	0	0	1	0	0	0	0	0	0	0	0	0	0		0	9	DCS	0	1	0
Spartan Clinic	Setswana	Black	Never married	Steady	Other Areas	True	True	True	True	True	True	True	True	6038	2	0	Abs every time	0	0		0	0	0	0	0	0	0	0	0	0	0	1	0	0	0	0	0	0	0	0				0	1		0	1	0
Spartan Clinic	IsiZulu	Black	Never married	Steady	Other Areas	True	True	True	True	True	True	True	True	6038	3	0	Sometimes	0	0		0	0	0	0	0	0	0	0	0	0	0	1	0	0	0	0	0	0	0	0	0	0		0	1		0	1	0
Spartan Clinic	Setswana	Black	Never married	None	Other Areas	True	True	True	True	True	True	True	True	6038	9		Abs every time	0	0		0	0	0	0	0	0	0	0	0	0	0	0	0	0	0	0	0	0	0	1	0	0		0	1		0	1	0
Spartan Clinic	Other	Black	Married	Steady	Other Areas	True	True	True	True	True	True	True	True	6038	1	0	Never	0	0		0	0	0	0	0	0	0	0	0	0	0	1	0	0	0	0	0	0	0	0	0	0		0	1		0	1	0
Spartan Clinic	isiXhosa	Black	Never married	Steady	Tembisa Main	True	True	True	True	True	True	True	True	6038	0	0	Never	0	0		0	0	0	0	0	0	0	0	0	0	0	1	0	0	0	0	0	0	0	0	0	0		0	1		0	1	0
Spartan Clinic	Sepedi	Black	Never married	None	Other Areas	True	True	False	True	True	True	True	True	5033	1	0	Never	0	0		0	0	0	0	0	0	0	0	0	0	0	1	0	0	0	0	0	0	0	0	0	0		7			0	1	0
Spartan Clinic	Sepedi	Black	Never married	Steady	THCC	True	True	False	True	True	True	True	True	5031	1	0	Most times	8	0		0	0	0	0	0	0	0	0	0	0	0	1	0	0	0	0	0	0	0	0	0	0		7	1		0	1	0
Spartan Clinic						True	True	False	True	True	True	True	True	5012	1	0	Never	0	0		0	0	0	0	0	0	0	0	0	0	0	1	0	0	0	0	0	0	0	0	0	0		7			0	1	0
Spartan Clinic	IsiZulu	Black	Never married	None	THCC	True	True	False	True	True	True	True	True	5031	1	0	Sometimes	0	0		0	0	0	0	0	0	0	0	0	0	0	1	0	0	0	0	0	0	0	0	0	0		7	1		0	1	0
Spartan Clinic	Sepedi	Black	Never married	None	Other Areas	True	True	False	True	True	True	True	True	5031	0	0	Most times	0	1		0	0	0	0	0	0	0	0	0	0	0	1	0	0	0	0	0	0	0	0	0	0		7	1		0	1	0
Spartan Clinic	Tsonga	Black	Never married	Some	Other Areas	True	True	False	True	True	True	True	True	6038	0	0	Never	0	0		0	0	0	0	0	0	0	0	0	0	0	1	0	0	0	0	0	0	0	0	0	0		0	1		0	1	0
Spartan Clinic	Setswana	Black	Never married	None	Other Areas	True	True	False	True	True	True	True	True	6038	1	0	Sometimes	0	0		0	0	0	0	0	0	0	0	0	0	0	1	0	0	0	0	0	0	0	0	0	0		0	1		0	1	0
Spartan Clinic	Setswana	Black	Never married	Steady	Other Areas	True	True	False	True	True	True	True	True	6038	3	0	Abs every time	0	0		0	0	0	0	0	0	0	0	0	0	0	1	0	0	0	0	0	0	0	0	0	0		0	1		0	1	0
Spartan Clinic	IsiZulu	Black	Never married	Some	Other Areas	True	True	False	True	True	True	True	True	6038	3	0	Most times	0	0		0	1	1	0	0	0	0	0	0	0	0	1	0	0	1	0	0	0	0	0	0	0		0	1		0	1	0
Spartan Clinic	IsiZulu	Black	Never married	Some	Other Areas	True	True	False	True	True	True	True	True	6038	2	0	Sometimes	0	0		0	0	0	0	0	0	0	0	0	0	0	1	0	0	0	0	0	0	0	0	0	0		0	1		0	1	0
Spartan Clinic	IsiZulu	Black	Never married	Steady	Other Areas	True	True	False	True	True	True	True	True	6038	1	0	Abs every time	0	0		0	0	0	0	0	0	0	0	0	0	0	1	0	0	0	0	0	0	0	0	0	0		7	1		0	1	0
Spartan Clinic	Tsonga	Black	Never married	None	Other Areas	True	True	False	True	True	True	True	True	6038	0	0	Never	0	0		0	0	0	0	0	0	0	0	0	0	0	1	0	0	0	0	0	0	0	0	0	0		0	1		0	1	0
Spartan Clinic	Other	Coloured	Never married	Steady	Other Areas	True	True	False	True	True	True	True	True	6038	1	0	Never	0	0		0	0	0	0	0	0	0	0	0	0	0	1	0	0	0	0	0	0	0	0	0	0		0	1		0	1	0
Spartan Clinic	Sepedi	Black	Never married	Steady	Other Areas	True	True	False	True	True	True	True	True	5014	1	0	Abs every time	0	0		0	0	0	0	0	0	0	0	0	0	0	1	0	0	0	0	0	0	0	0	0	0		0	1		1	0	0
Spartan Clinic	Sepedi	Black	Never married	None	Other Areas	True	True	False	False	True	True	True	True	5014	2	0	Abs every time	0	0		0	0	0	0	0	0	0	0	0	0	0	1	0	0	0	0	0	0	0	0	0	0		0	1		1	0	0
Spartan Clinic	Sepedi	Black	Never married	None	Other Areas	True	True	False	False	True	True	True	True	5014	1	0	Abs every time	0	0		0	0	0	0	0	0	0	0	0	0	0	1	0	0	0	0	0	0	0	0	0	0		0	1		0	1	0
Spartan Clinic	IsiZulu	Black	Never married	Steady	Other Areas	True	True	False	False	True	True	True	True	5014	1	0	Sometimes	0	0		0	0	0	0	0	0	0	0	0	0	0	1	0	0	0	0	0	0	0	0	0	0		0	1		1	1	0
Spartan Clinic	IsiZulu	Black		Some	Winnie Mandela	False	True	False	True	True	True	True	True	5014	0	0					0	0	0	0	0	0	0	0	0	0	0	1	0	0	0	0	0	0	0	0	0	0		0	1		0	1	0
Spartan Clinic	Other	Black	Never married	None		True	True	False	False	True	True	True	True	5014	1	0	Sometimes	0	0		0	0	0	0	0	0	0	0	0	0	0	1	0	0	0	0	0	0	0	0	0	0		0	1		0	1	0
Spartan Clinic	Other	Black	Sseparated or divorced	Steady	Other Areas	True	True	False	False	False	True	True	True	4001	4	0	Abs every time	0	0		0	0	0	0	0	0	0	0	0	0	0	1	0	0	0	0	0	0	0	0	0	0		7			0	1	0
Spartan Clinic	Other	Black	Never married	None	Other Areas	True	True	False	False	False	True	True	True	5036	2	0	Sometimes	0	0		0	0	0	0	0	0	0	0	0	0	0	1	0	0	0	0	0	0	0	0	0	0		7	1		0	1	0
Spartan Clinic	IsiZulu	Black	Never married	Steady	Other Areas	True	True	False	False	False	True	True	True	4001	1	0	Sometimes	0	0		0	0	0	0	0	0	0	0	0	0	0	1	0	0	0	0	0	0	0	0	0	0		0	1		0	1	0
Spartan Clinic	IsiZulu	Black	Never married	None	Other Areas	True	True	False	False	False	True	True	True	5036	3	0	Abs every time	0	0		0	0	0	0	0	0	0	0	0	0	0	1	0	0	0	0	0	0	0	0	0	0		7	1		0	1	0
Spartan Clinic	Setswana	Black	Never married	None	Other Areas	True	True	False	False	False	True	True	True	4001	1	0	Abs every time	0	0		0	0	0	0	0	0	0	0	0	0	0	1	0	0	0	0	0	0	0	0	0	0		0	1		0	1	0
Spartan Clinic	Afrikaans	Black	Married	None	Other Areas	True	True	False	True	True	True	True	True	6039	1	0	Never	0	1	HYPERTENSION	0	0	0	0	0	0	0	0	0	0	0	0	0	0	0	0	0	0	0	1	0	0		0	1		0	1	0
Spartan Clinic	Tsonga	Black	Married	Steady	Other Areas	True	True	False	True	True	True	True	True	5020	1	0	Never	0	0		0	0	0	0	0	0	0	0	0	0	0	1	0	0	0	0	0	0	0	0	0	0		0	1		0	1	0
Boksburg Civic Clinic	IsiZulu	Black	Never married	Steady	Boskburg Area	True	True	False	True	True	True	True	True
Boksburg Civic Clinic	Other	Black	Never married	None	Boskburg Area	True	True	False	True	True	True	True	True	5013	2	0	Sometimes	0	0		0	0	0	0	0	0	0	0	0	0	0	1	0	0	0	0	0	0	0	0	0	0		0	1		0	1	0
Boksburg Civic Clinic	Sesotho	Black	Never married	None	Benoni Area	True	True	False	False	False	True	True	True	5036	0	0	Never	0	0		0	0	0	0	0	0	0	0	0	0	0	1	0	0	0	0	0	0	0	0	0	0		7	1		0	1	0
Boksburg Civic Clinic	isiXhosa	Black	Never married	None	Boskburg Area	True	True	False	True	True	True	True	True	5031	1	0	Most times	0	0		0	0	0	0	0	0	0	0	0	0	0	1	0	0	0	0	0	0	0	0	0	0		0	1		0	1	0
Boksburg Civic Clinic	Afrikaans	Coloured	Never married	None	Benoni Area	False	True	False	True	True	True	True	True	5020	7	0	Abs every time	0	0		0	0	0	0	0	0	0	0	0	0	0	1	0	0	1	0	0	0	0	0	0	0	GENITAL WARTS. CONSULTED WITH DR. WILL CUT.	0	1		0	1	0
Boksburg Civic Clinic	Sepedi	Black	Never married	Steady	Boskburg Area	True	True	False	True	True	True	True	True	5020	1	0	Never	0	0		0	0	0	0	0	0	0	0	0	0	0	1	0	0	0	0	0	0	0	0	0	0		0	9	DCS	0	1	0
Reiger Park Clinic	Afrikaans	Coloured	Never married	None	Boskburg Area	True	True	True	False	False	True	True	True	5012	2	0	Most times	0	0		0	0	0	0	0	0	0	0	0	0	0	1	0	0	0	0	0	0	0	0	0	0		0	9	DCS	0	1	0
Reiger Park Clinic	Afrikaans	Coloured	Never married	Steady	Boskburg Area	True	True	True	False	False	True	True	True	7018	1	0	Never	0	0		0	0	0	0	0	0	0	0	0	0	0	1	0	0	0	0	0	0	0	0	0	0		0	1		0	1	0
Reiger Park Clinic	IsiZulu	Black	Never married	Steady	Boskburg Area	False	True	True	False	False	False	True	True	7018	0	0		0	0		0	0	0	0	0	0	0	0	0	0	0	1	0	0	0	0	0	0	0	0	0	0		0	1		0	1	0
Reiger Park Clinic	Afrikaans	Coloured	Never married	None	Boskburg Area	True	True	True	False	False	True	True	True	7018	10	0	Abs every time	0	0		0	0	0	0	0	0	0	0	0	0	0	1	0	0	0	0	0	0	0	0	0	0		0	1		0	1	0
Reiger Park Clinic	Other	Black	Never married	Steady	Boskburg Area	True	True	True	False	False	True	True	True	5012	1	0	Never	0	0		0	0	0	0	0	0	0	0	0	0	0	1	0	0	0	0	0	0	0	0	0	0		0	9	DCS	0	1	0
Reiger Park Clinic	Sesotho	Black	Never married	None	Boskburg Area	True	True	True	False	False	True	True	True	7018	1	0	Abs every time	0	1		0	0	0	0	0	0	0	0	0	0	0	1	0	0	0	0	0	0	0	0	0	0		3	9	DCS	0	1	0
Reiger Park Clinic	IsiZulu	Black	Never married	None	Boskburg Area	True	True	True	False	False	True	True	True
Reiger Park Clinic	Afrikaans	Coloured	Never married	Steady	Boskburg Area	True	True	True	False	False	True	True	True	7018	2	0	Never	0	0		0	0	0	0	0	0	0	0	0	0	0	1	0	0	0	0	0	0	0	0	0	0		0	1		0	1	0
Reiger Park Clinic	Setswana	Black	Never married	None		True	True	True	False	False	True	True	True	7018	0	0		0	0		0	0	0	0	0	0	0	0	0	0	0	1	0	0	0	0	0	0	0	0	0	0		0	1		0	1	0
Reiger Park Clinic	Sesotho	Black	Never married	Steady	Boskburg Area	True	True	True	True	True	True	True	True	5016	0	0	Never	8	0		0	0	0	0	0	0	0	0	0	0	0	1	0	0	0	0	0	0	0	0	0	0		0	1		0	1	0
Reiger Park Clinic	IsiZulu	Black	Never married	Steady	Other Areas	False	True	True	True	True	True	True	True
Reiger Park Clinic	English	Black	Married	Steady	Boskburg Area	True	True	True	True	True	True	False	False	3002	1	0	Never	0	0		0	0	0	0	0	0	0	0	0	0	0	1	0	0	0	0	0	0	0	0	0	0		2	9	DHC		1
Reiger Park Clinic	Afrikaans	Black	Never married	None	Boskburg Area	True	True	True	True	True	False	False	True	5031	2	0	Abs every time	0	0		0	0	0	0	0	0	0	0	0	0	0	1	0	0	0	0	0	0	0	0	0	0		0	1		0	1	0
Reiger Park Clinic	Afrikaans	Black	Never married	None	Other Areas	True	True	True	True	True	False	False	True	5031	0	0	Sometimes	0	0		0	0	0	0	0	0	0	0	0	0	0	1	0	0	0	0	0	0	0	0	0	0		0	1		0	1	0
Reiger Park Clinic	Afrikaans	Black	Never married	None	Boskburg Area	True	True	True	True	True	False	False	True	4001	1	0	Abs every time	0	0		0	0	0	0	0	0	0	0	0	0	0	1	0	0	0	0	0	0	0	0	0	0		0	1		0	1	0
Reiger Park Clinic	Sesotho	Black	Never married	None	Boskburg Area	True	True	True	False	False	False	True	True	5016	1	0	Most times	8	0		0	0	0	0	0	0	0	0	0	0	0	1	0	0	0	0	0	0	0	0	0	0		0	9	DCS	0	1	0
Reiger Park Clinic	Sepedi	Black	Never married	None	Boskburg Area	True	True	True	True	True	True	True	True	5012				0	0		0	0	0	0	0	0	0	0	0	0	0	1	0	0	0	0	0	0	0	0	0	0		0	9	DCS	0	1	0
Reiger Park Clinic	isiXhosa	Black	Never married	None	Other Areas	True	True	True	True	True	True	True	True	4001	2	0	Sometimes	0	0		0	0	0	0	0	0	0	0	0	0	0	1	0	0	0	0	0	0	0	0	0	0		0	9	DCS	0	1	0
Reiger Park Clinic		Black	Never married	None	Boskburg Area	True	True	True	True	True	True	True	True	5012				0	0		0	0	0	0	0	0	0	1	0	0	0	1	0	0	0	0	0	0	0	0	0	0		0	9	DCS	0	1	0
Reiger Park Clinic	Sepedi	Black	Never married	Steady	Boskburg Area	True	True	True	True	True	True	True	True	4001	1	0	Sometimes	0	0		0	0	0	0	0	0	0	0	0	0	0	1	0	0	0	0	0	0	0	0	0	0		3	9	DCS	0	1	0
Reiger Park Clinic	Afrikaans	Coloured	Never married	Steady	Boskburg Area	True	True	True	True	True	True	True	True	5012				0	0		0	0	0	0	0	0	0	0	0	0	0	1	0	0	0	0	0	0	0	0	0	0		0	9	DCS	0	1	0
Reiger Park Clinic	Afrikaans	Coloured	Married	None		True	True	True	True	True	True	True	True	4001	1	0	Never	0	0		0	0	0	0	0	0	0	0	0	0	0	1	0	0	0	0	0	0	0	0	0	0		0	9	DCS	0	1	0
Reiger Park Clinic	isiXhosa	Black	Never married	None	Other Areas	True	True	True	True	True	True	True	True	4001	1	0	Abs every time	0	0		0	0	0	0	0	0	0	0	0	0	0	1	0	0	0	0	0	0	0	0	0	0		0	9	DCS	0	1	0
Reiger Park Clinic	Afrikaans	Coloured	Never married	None	Boskburg Area	True	True	True	True	True	True	True	True	4001	2	0	Never	0	0		0	0	0	0	0	0	0	0	0	0	0	1	0	0	0	0	0	0	0	0	0	0		0	9	DCS	0	1	0
Reiger Park Clinic	Afrikaans	Coloured	Married	Steady	Boskburg Area	True	True	True	True	True	True	True	True	7018	1	0	Never	0	0		0	0	0	0	0	0	0	0	0	0	0	1	0	0	0	0	0	0	0	0	0	0		0	1		0	1	0
Reiger Park Clinic	Sesotho	Black	Never married	None	Boskburg Area	True	True	True	True	True	True	True	True	4001	1	0	Abs every time	0	0		0	0	0	0	0	0	0	0	0	0	0	1	0	0	0	0	0	0	0	0	0	0		0	1		0	1	0
Reiger Park Clinic	English	Coloured	Never married	None	Boskburg Area	True	True	True	True	True	True	True	True	5015	1	0	Sometimes	0	0		0	0	0	0	0	0	0	0	0	0	0	1	0	0	0	0	0	0	0	0	0	0		0	9	DCS	0	1	0
Reiger Park Clinic	Afrikaans	Coloured	Married	Steady	Boskburg Area	True	True	True	True	True	True	True	True	3001	1	0	Never	0	0		0	0	0	0	0	0	0	0	0	0	0	1	0	0	0	0	0	0	0	0	0	0		0	9	DCS	0	1	0
Reiger Park Clinic	Afrikaans	Coloured	Never married	Some	Boskburg Area	True	True	True	True	True	True	True	True	5020	0	0		0	0		0	0	0	0	0	0	0	0	0	0	0	1	0	0	0	0	0	0	0	0	0	0		0	1		0	1	0
Reiger Park Clinic	Afrikaans	Black	Never married	None	Boskburg Area	True	True	True	True	True	True	False	False	5013	1	0	Abs every time	0	0		0	0	0	0	0	0	0	0	0	0	0	0	0	0	0	0	0	0	0	0	0	0		0	1		0	1	0
Reiger Park Clinic	Afrikaans	Black	Never married	None	Boskburg Area	True	True	True	True	True	True	False	False	5013	2	0	Abs every time	0	0		0	0	0	0	0	0	0	0	0	0	0	1	0	0	0	0	0	0	0	0	0	0		0	1		0	1	0
Reiger Park Clinic	Afrikaans	Black	Never married	None	Boskburg Area	True	True	True	True	True	True	False	False	5013	1	0	Never	0	0		0	0	0	0	0	0	0	0	0	0	0	1	0	0	0	0	0	0		0	0			0			0	1	0
Reiger Park Clinic	Afrikaans	Black	Never married	None	Boskburg Area	True	True	True	True	True	True	False	False	5013	2	0	Abs every time	0	0		0	0	0	0	0	0	0	0	0	0	0	1	0	0	0	0	0	0	0	0	0	0		0	1		0	1	0
Reiger Park Clinic	Afrikaans	Black	Never married	None	Boskburg Area	True	True	True	True	True	True	False	False	5013	0	0	Never	0	0		0	0	0	0	0	0	0	0	0	0	0	1	0	0	0	0	0	0	0	0	0	0		0	1		0	1	0
Reiger Park Clinic	Other	Black	Never married	Steady	Boskburg Area	True	True	True	True	True	True	False	False	5013	1	0	Abs every time	0	0		0	0	0	0	0	0	0	0	0	0	0	1	0	0	0	0	0	0	0	0	0	0		0	1		0	1	0
Reiger Park Clinic	Setswana	Black	Never married	None	Boskburg Area	True	True	True	True	True	True	False	False	5013	1	0	Never	0	0		0	0	0	0	0	0	0	0	0	0	0	1	0	0	0	0	0	0	0	0	0	0		0	1		0	1	0
Reiger Park Clinic	Other	Black	Never married	None	Boskburg Area	True	True	True	True	True	False	False	False	5014	1	0	Most times	0	0		0	0	0	0	0	0	0	0	0	0	0	1	0	0	0	0	0	0	0	0	0	0		0	1		0	1	0
Reiger Park Clinic	Setswana	Black	Never married	None	Other Areas	True	True	True	True	True	False	False	False	4004	1	0	Sometimes	0	0		0	0	0	0	0	0	0	0	0	0	0	1	0	0	0	0	0	0	0	0	0	0		7	1		0	1	0
Reiger Park Clinic	Setswana	Black	Never married	None	Other Areas	True	True	True	True	True	False	False	False	4004	1	0	Sometimes	0	0		0	0	0	0	0	0	0	0	0	0	0	1	0	0	0	0	0	0	0	0	0	0		0	1		0	1	0
Reiger Park Clinic	Setswana	Black	Never married	None	Other Areas	True	True	True	True	True	False	False	False	4004	1	0	Never	0	0		0	0	0	0	0	0	0	0	0	0	0	1	0	0	0	0	0	0	0	0	0	0		7	1		0	1	0
Reiger Park Clinic	Afrikaans	Black	Married	None	Boskburg Area	True	True	True	True	True	False	False	False	5031	1	0	Abs every time	0	1	HEART TREAMENT AND MIGRANE	0	0	0	0	0	0	0	0	0	0	0	1	0	0	0	0	0	0	0	0	0	0		0	1		0	1	0
Reiger Park Clinic	Sepedi	Black	Married	None	Boskburg Area	True	True	True	True	True	False	False	False	5031	1	0	Never	0	0		0	0	0	0	0	0	0	0	0	0	0	1	0	0	0	0	0	0	0	0	0	0		0	1		0	1	0
Reiger Park Clinic	Sesotho	Black	Never married	Steady	Other Areas	True	True	True	False	False	False	False	False	5020	3	0	Abs every time	0	0		0	0	0	0	0	0	0	0	0	0	0	1	0	0	0	0	0	0	0	0	0	0		0	1		0	1	0
Reiger Park Clinic	Afrikaans	Coloured	Never married	None	Boskburg Area	True	True	True	False	False	False	False	False	5020	1	0	Sometimes	0	0		0	0	0	0	0	0	0	0	0	0	0	1	0	0	0	0	0	0	0	0	0	0		0	1		0	1	0
Reiger Park Clinic	Sepedi	Black	Never married	None	Boskburg Area	True	True	True	False	False	False	False	True
Reiger Park Clinic	IsiZulu	Black	Never married	None	Boskburg Area	True	True	True	False	False	False	False	True	5013	3	0	Sometimes	0	0		0	0	0	0	0	0	0	0	0	0	0	1	0	0	0	0	0	0	0	0	0	0		0	1		1	1	0
Reiger Park Clinic	IsiZulu	Black	Never married	Steady	Boskburg Area	True	True	True	False	False	False	False	True	5013	1	0	Abs every time	0	0		0	0	0	0	0	0	0	0	0	0	0	1	0	0	0	0	0	0	0	0	0	0		0	1		0	1	0
Reiger Park Clinic	Sesotho	Black	Never married	Some	Boskburg Area	True	True	True	False	False	True	True	True	5014	3	0	Abs every time	0	0		0	0	0	0	0	0	0	0	0	0	0	1	0	0	0	0	0	0	0	0	0	0		0	1		0	1	0
Reiger Park Clinic	Afrikaans	Coloured	Never married	None	Boskburg Area	True	True	True	False	False	True	True	True	5014	2	0	Abs every time	0	0		0	0	0	0	0	0	0	0	0	0	0	1	0	0	0	0	0	0	0	0	0	0		0	1		0	1	0
Reiger Park Clinic	Afrikaans	Coloured	Never married	None	Boskburg Area	True	True	False	True	True	True	True	True	6040	1	0	Sometimes	0	0		0	0	0	0	0	0	0	0	0	0	0	1	0	0	0	0	0	0	0	0	0	0		0	1		0	0	0
Reiger Park Clinic	Afrikaans	Coloured	Never married	None	Boskburg Area	True	True	False	True	True	True	True	True	6039	1	0	Sometimes	0	0		0	0	0	0	0	0	0	0	0	0	0	1	0	0	0	0	0	0	0	0	0	0		0	1		0	0	0
Reiger Park Clinic	English	Coloured	Never married	None	Boskburg Area	True	True	False	True	True	True	True	True	6039	1	0	Sometimes	0	0		0	0	0	0	0	0	0	0	0	0	0	1	0	0	0	0	0	0	0	0	0	0		0	1		0	1	0
Reiger Park Clinic	Tsonga	Black	Never married	Some	Boskburg Area	True	True	False	True	True	True	True	True	6039	2	0	Sometimes	0	0		0	0	0	0	0	0	0	0	0	0	0	1	0	0	0	0	0	0	0	0	0	0		0	1		0	1	0
Reiger Park Clinic	Tsonga	Black	Never married	Some	Boskburg Area	True	True	False	True	True	True	True	True	6039	2	0	Sometimes	0	0		0	0	0	0	0	0	0	0	0	0	0	1	0	0	0	0	0	0	0	0	0	0		0	1		0	1	0
Reiger Park Clinic	Other	Black	Never married	None	Boskburg Area	True	True	False	True	True	True	True	True	6039	0	0	Never	0	0		0	0	0	0	0	0	0	0	0	0	0	1	0	0	0	0	0	0	0	0	0	0		0	1		0	1	0
Reiger Park Clinic	IsiZulu	Black	Never married	None	Boskburg Area	True	True	False	True	True	True	True	True	5033	1	0	Abs every time	0	0		0	0	0	0	0	0	0	0	0	0	0	0	0	0	0	0	0	0	0	0	0	0		7	1		0	1	0
Reiger Park Clinic	IsiZulu	Black	Never married	None	Boskburg Area	True	True	False	True	True	True	True	True	6039	1	0	Sometimes	0	0		0	0	0	0	0	0	0	0	0	0	0	1	0	0	0	0	0	0	0	0	0	0		0	1		0	1	0
Reiger Park Clinic	Setswana	Black	Never married	Some	Boskburg Area	True	True	False	True	True	True	True	True	6039	5	0	Sometimes	0	0		0	0	0	0	0	0	0	0	0	0	0	1												7	1		0	1	0
Reiger Park Clinic	Other	Black	Never married	None	Boskburg Area	True	True	False	True	True	True	True	True	5033	1	0	Never	0	1	CLIENT IS HYPERTENSIVE ON CHRONIC MEDICATION	1	0	0	0	0	0	0	0	0	0	0	1	0	0	0	0	0	0	0	0	0	0		0	1		0	1	0
Reiger Park Clinic	Other	Black	Never married	Steady	Boskburg Area	True	True	False	True	True	True	True	True	6039	2	0	Sometimes	0	0		0	0	0	0	0	0	0	0	0	0	0	1	0	0	0	0	0	0	0	0	0	0		0	1		0	1	0
Reiger Park Clinic	IsiZulu	Black	Never married	Steady		True	True	False	True	True	True	True	True	5014	2	0	Abs every time	0	1	ARV	0	0	0	0	0	0	0	0	0	0	0	1	0	0	0	0	0	0	0	0	0	0		3	9	DCS	0	1	0
Reiger Park Clinic	Afrikaans	Black	Never married	None		True	True	False	True	True	True	True	True	5013	1	0	Sometimes	0	0		0	0	0	0	0	0	0	0	0	0	0	1	0	0	0	0	0	0	0	0	0	0					0	1	0
Reiger Park Clinic	Other	Black	Never married	None		True	True	False	True	True	True	True	True
Reiger Park Clinic	Sepedi	Black	Never married	None	Benoni Area	True	True	False	True	True	True	True	True	5014	1	0	Abs every time	0	0		0	0	0	0	0	0	0	0	0	0	0	1	0	0	0	0	0	0	0	0	0	0		0	1		0	1	0
Reiger Park Clinic	Sepedi	Black	Never married	None	Benoni Area	True	True	False	True	True	True	True	True	5013	1	0	Abs every time	0	0		0	0	0	0	0	0	0	0	0	0	0	1	0	0	0	0	0	0	0	0	0	0					0	1	0
Reiger Park Clinic	Sepedi	Black	Never married	None	Benoni Area	True	True	False	True	True	True	True	True	5014	1	0	Abs every time	0	0		0	0	0	0	0	0	0	0	0	0	0	1	0	0	0	0	0	0	0	0	0	0		0	1		0	1	0
Reiger Park Clinic	Sepedi	Black	Never married	None	Benoni Area	True	True	False	True	True	True	True	True	5013	2	0	Abs every time	0	0		0	0	0	0	0	0	0	0	0	0	0	1	0	0	0	0	0	0	0	0	0	0		0	1		0	1	0
Reiger Park Clinic	Sepedi	Black	Never married	None	Boskburg Area	True	True	False	True	True	True	True	True	5015	1	0	Most times	0	0		0	0	0	0	0	0	0	0	0	0	0	1	0	0	0	0	0	0	0	0	0	0		7			0	1	0
Reiger Park Clinic	Tsonga	Black	Never married	None	Benoni Area	True	True	False	True	True	True	True	True	5015	4	0	Most times	0	0		0	0	0	0	0	0	0	0	0	0	0	1	0	0	0	0	0	0	0	0	0	0		0	1		0	1	0
Reiger Park Clinic	Sesotho	Black	Never married	None	Boskburg Area	True	True	False	True	True	True	True	True	5015	1	0	Most times	0	0		0	0	0	0	0	0	0	0	0	0	0	1	0	0	0	0	0	0	0	0	0	0		7			0	1	0
Reiger Park Clinic	IsiZulu	Black	Never married	Steady	Boskburg Area	True	True	False	True	True	True	True	True	5015	1	0	Never	0	0		0	0	0	0	0	0	0	0	0	0	0	1	0	0	0	0	0	0	0	0	0	0		7			0	1	0
Reiger Park Clinic	English	Black	Never married		Benoni Area	True	True	False	False	False	True	True	True	5031	1	0	Sometimes	0	0		0	0	0	0	0	0	0	0	0	0	0	1	0	0	0	0	0	0	0	0	0	0		0	1		0	1	0
Reiger Park Clinic	IsiZulu	Black	Never married	None	Boskburg Area	True	True	False	False	False	True	True	True	5031	0	0	Abs every time	0	0		0	0	0	0	0	0	0	0	0	0	0	1	0	0	0	0	0	0	0	0	0	0		0	1		0	1	0
Reiger Park Clinic	Afrikaans	Black	Never married	None	Benoni Area	True	True	False	False	False	True	True	True	5036	4	0	Sometimes	0	0		0	0	0	0	0	0	0	0	0	0	0	1	0	0	0	0	0	0	0	0	0	0		7	1		0	1	0
Reiger Park Clinic	isiXhosa	Black	Never married	None	Benoni Area	True	True	False	False	False	True	True	True	5036	0	0	Never	0	0		0	0	0	0	0	0	0	0	0	0	0	1	0	0	0	0	0	0	0	0	0	0		0	1		0	1	0
Reiger Park Clinic	Tsonga	Black	Never married	None	Benoni Area	True	True	False	False	False	True	True	True	5036	3	0	Never	0	0		0	0	0	0	0	0	0	0	0	0	0	1	0	0	0	0	0	0	0	0	0	0		0	1		0	1	0
Reiger Park Clinic	Sepedi	Black	Never married	None	Benoni Area	True	True	False	False	False	True	True	True	5036	1	0		0	0		0	0	0	0	0	0	0	0	0	0	0	1	0	0	0	0	0	0	0	0	0	0		0	1		0	1	0
Reiger Park Clinic	Afrikaans	Black	Never married	None	Benoni Area	True	True	False	False	False	True	True	True	4001	1	0	Sometimes	8	0		0	0	0	0	0	0	0	0	0	0	0	1	0	0	0	0	0	0	0	0	0	0		0	1		0	1	0
Reiger Park Clinic	Afrikaans	Black	Never married	None	Benoni Area	True	True	False	False	False	True	True	True	4001	0	0	Never	0	0		0	0	0	0	0	0	0	0	0	0	0	1	0	0	0	0	0	0	0	0	0	0		0	1		0	1	0
Reiger Park Clinic	Afrikaans	Coloured	Never married	None	Boskburg Area	True	True	False	False	False	True	True	True	5036	1	0	Abs every time	0	0		0	0	0	0	0	0	0	0	0	0	0	1	0	0	0	0	0	0	0	0	0	0		7	1		0	1	0
Reiger Park Clinic	Other	Black	Married	Steady	Boskburg Area	True	True	False	False	False	True	True	True	5036	1	0	Never	0	0		0	0	0	0	0	0	0	0	0	0	0	1	0	0	0	0	0	0	0	0	0	0		7	1		0	1	0
Reiger Park Clinic	Afrikaans	Coloured	Never married	Some	Boskburg Area	True	True	False	False	False	True	True	True	5020	1	0	Never	0	0		0	0	0	0	0	0	0	0	0	0	0	1	0	0	0	0	0	0	0	0	0	0					0	1	0
Reiger Park Clinic	Afrikaans	Coloured	Never married	None	Boskburg Area	True	True	False	False	False	True	True	True	5036	1	0	Sometimes	0	0		0	0	0	0	0	0	0	0	0	0	0	1	0	0	0	0	0	0	0	0	0	0		7	1		0	1	0
Reiger Park Clinic	Afrikaans	Coloured	Never married	None	Boskburg Area	True	True	False	False	False	True	True	True	5036	0	0	Never	0	0		0	0	0	0	0	0	0	0	0	0	0	1	0	0	0	0	0	0	0	0	0	0		7	1		0	1	0
Reiger Park Clinic	Afrikaans	Black	Never married	None	Benoni Area	True	True	False	False	False	True	True	True	5020	1	0	Sometimes	0	0		0	0	0	0	0	0	0	0	0	0	0	1	0	0	0	0	0	0	0	0	0	0					0	1	0
Reiger Park Clinic	Afrikaans	Coloured	Married	Steady	Boskburg Area	True	True	False	False	False	True	True	True	3002	1	0	Never	1	0		0	0	0	0	0	0	0	0	0	0	0	1	0	0	0	0	0	0	0	0	0	0		7	1		0	1	0
Reiger Park Clinic	Afrikaans	Coloured	Never married	None	Boskburg Area	True	True	False	False	False	True	True	True	5036	1	0	Sometimes	0	0		0	0	0	0	0	0	0	0	0	0	0	1	0	0	0	0	0	0	0	0	0	0		0	1		0	1	0
Reiger Park Clinic	Tsonga	Black	Never married	None	Boskburg Area	True	True	False	False	False	True	True	True	5036	1	0	Never	0	0		0	0	0	0	0	0	0	0	0	0	0	1	0	0	0	0	0	0	0	0	0	0		0	1		0	1	0
Reiger Park Clinic	Afrikaans	Black	Never married	None	Boskburg Area	True	True	False	False	False	True	True	True	5036	1	0	Never	0	0		0	0	0	0	0	0	0	0	0	0	0	1	0	0	0	0	0	0	0	0	0	0		7	1		0	1	0
Reiger Park Clinic	Afrikaans	Coloured	Never married	None	Boskburg Area	True	True	False	False	False	True	True	True	5036	1	0	Sometimes	0	0		0	0	0	0	0	0	0	0	0	0	0	1	0	0	0	0	0	0	0	0	0	0		0	1		0	1	0
Reiger Park Clinic	Afrikaans	Coloured	Never married	None	Boskburg Area	True	True	False	False	False	True	True	True	5036	0	0	Never	0	0		0	0	0	0	0	0	0	0	0	0	0	1	0	0	0	0	0	0	0	0	0	0		0	1		0	1	0
Reiger Park Clinic	Sepedi	Black	Married	Steady	Boskburg Area	True	True	False	False	False	True	True	True	5036	2	0	Sometimes	0	0		0	0	0	0	0	0	0	0	0	0	0	1	0	0	0	0	0	0	0	0	0	0		0	1		0	1	0
Reiger Park Clinic	IsiZulu	Black	Never married	None	Boskburg Area	True	True	False	False	False	True	True	True	5036	1	0	Never	0	0		0	0	0	0	0	0	0	0	0	0	0	1	0	0	0	0	0	0	0	0	0	0		7	1		0	1	0
Reiger Park Clinic	Sesotho		Married	Steady		True	True	False	True	True	True	True	True	5031	2	0	Never	0	0		0	0	0	0	0	0	0	0	0	0	0	1	0	0	0	0	0	0	0	0	0	0		0	1		0	1	0
Reiger Park Clinic	Setswana	Black	Never married	None	Boskburg Area	True	True	False	True	True	True	True	True	5031	3	0	Sometimes	0	0		0	0	0	0	0	0	0	0	0	0	0	1	0	0	0	0	0	0	0	0	0	0		7	1		0	1	0
Reiger Park Clinic	IsiZulu	Black	Never married	None	Benoni Area	True	True	False	True	True	True	True	True	5020	0	0		0	0		0	0	0	0	0	0	0	0	0	0	0	1	0	0	0	0	0	0	0	0	0	0		0	1		0	1	0
Reiger Park Clinic	isiXhosa	Black	Never married	None	Benoni Area	True	True	False	True	True	True	True	True	5020	4	0	Abs every time	1	0		0	0	0	0	0	0	0	0	0	0	0	1	0	0	0	0	0	0	0	0	0	0		0	1		0	1	0
Reiger Park Clinic	IsiZulu	Black	Never married	None	Benoni Area	True	True	False	True	True	True	True	True	5020	1	0	Abs every time	0	0		0	0	0	0	0	0	0	0	0	0	0	1	0	0	0	0	0	0	0	0	0	0		0	1		0	1	0
Reiger Park Clinic	Other	Black	Never married	None	Benoni Area	True	True	False	True	True	True	True	True	5020	1	0	Never	1	0		0	0	0	0	0	0	0	0	0	0	0	1	0	0	0	0	0	0	0	0		0		7			0	1	0
Reiger Park Clinic	IsiZulu	Black	Never married	None	Benoni Area	True	True	False	True	True	True	True	True	5020	1	0	Abs every time	0	0		0	0	0	0	0	0	0	0	0	0	0	1	0	0	0	0	0	0	0	0	0	0		0	1		0	1	0
Reiger Park Clinic	Afrikaans	Black	Never married	None	Benoni Area	True	True	False	True	True	True	True	True	5020	1	0	Sometimes	0	0		0	0	0	0	0	0	0	0	0	0	0	1	0	0	0	0	0	0	0	0	0	0		7			0	1	0
Reiger Park Clinic	Afrikaans	Black	Married	Steady	Benoni Area	True	True	False	True	True	True	True	True	5020	1	0	Never	0	0		0	0	0	0	0	0	0	0	0	0	0	1	0	0	0	0	0	0	0	0	0	0		0	1		0	1	0
Reiger Park Clinic	Setswana	Black	Never married	None	Benoni Area	True	True	False	True	True	True	True	True	5020	1	0	Never	0	0		0	0	0	0	0	0	0	0	0	0	0	1	0	0	0	0	0	0	0	0	0	0		0	1		0	1	0
Reiger Park Clinic	Afrikaans	Black	Married	Steady	Boskburg Area	True	True	False	True	True	True	True	True	5020	1	0	Sometimes	0	0		0	0	0	0	0	0	0	0	0	0	0	1	0	0	0	0	0	0	0	0	0	0		0	1		0	1	0
Reiger Park Clinic	Afrikaans	Black	Never married	None	Boskburg Area	True	True	False	True	True	True	True	True	6038	0	0	Never	0	0		0	0	0	0	0	0	0	0	0	0	0	1	0	0	0	0	0	0	0	0	0	0		7			0	1	0
Reiger Park Clinic	Setswana	Black	Never married	Steady	Boskburg Area	True	True	False	True	True	True	True	True	6038	0	0	Never	0	0		0	0	0	0	0	0	0	0	0	0	0	1	0	0	0	0	0	0	0	0	0	0		0	1		0	1	0
Reiger Park Clinic	Afrikaans	Black	Never married	None	Boskburg Area	True	True	False	True	True	True	True	True	6038	0	0	Never	0	0		0	0	0	0	0	0	0	0	0	0	0	1	0	0	0	0	0	0	0	0	0	0		0	1		0	1	0
Reiger Park Clinic	Afrikaans	Black	Married	None	Boskburg Area	True	True	False	True	True	True	True	True	6038	1	0	Never	0	1	HYPERTENSION AND DIABETES	1	0	0	0	0	0	0	0	0	0	0	1	0	0	0	0	0	0	0	0	0	1	CUTS ON THE FORESKIN	7			0	1	0
Reiger Park Clinic	Afrikaans	Black	Never married	None	Boskburg Area	True	True	False	True	True	True	True	True	6038	0	0	Never	0	0		0	0	0	0	0	0	0	0	0	0	0	1	0	0	0	0	0	0	0	0	0	0		0	1		0	1	0
Reiger Park Clinic	Afrikaans	Black	Married	Steady	Benoni Area	True	True	False	True	True	True	True	True	5019	1	0	Never	0	0		0	0	0	0	0	0	0	0		0	0	1	0	0	0	0	0	0	0	0	0	0		7			0	1	0
Reiger Park Clinic	Setswana	Black	Never married	None	Benoni Area	True	True	False	True	True	True	True	True	5031	1	0	Never	0	0		0	0	0	0	0	0	0	0	0	0	0	1	0	0	0	0	0	0	0	0	0	0		7	1		1	1	0
Reiger Park Clinic	Afrikaans	Black	Never married	None	Benoni Area	True	True	False	True	True	True	True	True	5031	2	0	Abs every time	0	0		0	0	0	0	0	0	0	0	0	0	0	0	0	0	0	0	0	0	0	1	0	0		0	1		0	1	0
Reiger Park Clinic	Setswana	Black	Never married	Steady	Benoni Area	True	True	False	True	True	True	True	True	5019	1	0	Never	0	0		0	0	0	0	0	0	0	0	0	0	0	1	0	0	0	0	0	0	0	0				7			0	1	0
Reiger Park Clinic	Afrikaans	Black	Never married	Steady	Boskburg Area	True	True	False	True	True	True	True	True	5019	1	0	Sometimes	0	0		0	0	0	0	0	0	0	0	0	0	0	1	0	0	0	0	0	0	0	0	0	0		7			0	1	0
Reiger Park Clinic	IsiZulu	Black	Never married	None	Boskburg Area	True	True	False	True	True	True	True	True	5019	0	0		0	0		0	0	0	0	0	0	0	0	0	0	0	1	0	0	0	0	0	0	0	0	0			2			0	1	0
Reiger Park Clinic	IsiZulu	Black	Never married	None	Boskburg Area	True	True	False	True	True	True	True	True	5019	3	0	Sometimes	0	0		0	1	0	0	0	0	0	0	0	0	0	1	0	0	0	0	0	0	0	0	0	0		0	1		0	1	0
Reiger Park Clinic	IsiZulu	Black	Never married	None	Boskburg Area	True	True	False	True	True	True	True	True	5031	3	0	Sometimes	0	0		0	0	0	0	0	0	0	0	0	0	0	1	0	0	0	0	0	0	0	0	0	0		0	1		0	1	0
Reiger Park Clinic	IsiZulu	Black		None	Benoni Area	True	True	False	True	True	True	True	True	5020	0	0		1	0		0	0	0	0	0	0	0	0	0	0	0	1	0	0	0	0	0	0	0	0	0	0		0	1		0	1	0
Reiger Park Clinic	IsiZulu	Black	Never married	Some	Benoni Area	True	True	False	True	True	True	True	True	5020	3	0	Abs every time	0	0		0	0	0	0	0	0	0	0	0	1	0	1	0	0	0	0	0	0	0	0	0	0		7			0	1	0
Reiger Park Clinic	Tsonga	Black	Never married	None	Boskburg Area	True	True	False	True	True	True	True	True	6039	1	0	Sometimes	0	0		0	0	0	0	0	0	0	0	0	0	0	1	0	0	0	0	0	0	0	0	0	0		0	1		0	1	0
Reiger Park Clinic	Afrikaans	Black	Never married	Steady	Boskburg Area	True	True	False	True	True	True	True	True	6039	1	0	Sometimes	0	0		0	0	0	0	0	0	0	0	0	0	0	1	0	0	0	0	0	0	0	0	0	0		7	1		0	1	0
Reiger Park Clinic	IsiZulu	Black	Never married	None	Benoni Area	True	True	False	True	True	True	True	True	5020	2	0	Sometimes	0	0		0	0	0	0	0	0	0	0	0	0	0	1	0	0	0	0	0	0	0	0	0	0		0	1		0	1	0
Reiger Park Clinic	Other	Black	Never married	None	Boskburg Area	True	True	False	True	True	True	True	True	6039	1	0	Sometimes	0	0		0	0	0	0	0	0	0	0	0	0	0	1	0	0	0	0	0	0	0	0	0	0		7	1		0	1	0
Reiger Park Clinic	IsiZulu	Black	Never married	None	Boskburg Area	True	True	False	True	True	True	True	True	6039	1	0	Sometimes	0	0		0	0	0	0	0	0	0	0	0	0	0	1	0	0	0	0	0	0	0	0	0	0		7	1		0	1	0
Reiger Park Clinic	Afrikaans	Black	Never married	None	Boskburg Area	True	True	False	True	True	True	True	True	6039	3	0	Sometimes	0	0		0	0	0	0	0	0	0	0	0	0	0	1	0	0	0	0	0	0	0	0	0	0			1		0	1	0
Reiger Park Clinic	Afrikaans	Black	Never married	None	Boskburg Area	True	True	False	True	True	True	True	True	6039	1	0	Sometimes	0	0		0	0	0	0	0	0	0	0	0	0	0	1	0	0	0	0	0	0	0	0	0	0		0	1		0	1	0
Reiger Park Clinic	Afrikaans	Black	Never married	None	Boskburg Area	True	True	False	True	True	True	True	True	5036	4	0	Sometimes	0	0		0	0	0	0	0	0	0	0	0	0	0	1	0	0	0	0	0	0	0	0	0	0		0	1		0	1	0
Reiger Park Clinic	Afrikaans	Black	Never married	None	Boskburg Area	True	True	False	True	True	True	True	True	5036	1	0	Never	0	0		0	0	0	0	0	0	0	0	0	0	0	1	0	0	0	0	0	0	0	0	0	0		0	1		0	1	0
Reiger Park Clinic	Sepedi	Black	Never married	None	Boskburg Area	True	True	False	True	True	True	True	True	5036	0	0	Never	0	0		0	0	0	0	0	0	0	0	0	0	0	1	0	0	0	0	0	0	0	0	0	0		0	1		0	1	0
Reiger Park Clinic	IsiZulu	Black	Never married	None	Boskburg Area	True	True	False	True	True	True	True	True	5036	2	0	Most times	0	0		0	0	0	0	0	0	0	0	0	0	0	1	0	0	0	0	0	0	0	0	0	0		7	1		0	1	0
Reiger Park Clinic	IsiZulu	Black	Never married	None	Boskburg Area	True	True	False	True	True	True	True	True	5036	3	0	Never	0	0		0	0	0	0	0	1	0	0	0	0	0	1	0	0	0	1	1	0	0	0	0	0		0	1		1	0	0
Reiger Park Clinic	Afrikaans	Black	Never married	Steady	Benoni Area	True	True	False	True	True	True	True	True	5020	1	0	Never	0	0		0	0	0	0	0	0	0	0	0	0	0	1	0	0	0	0	0	0	0	0	0	0		0	1		0	1	0
Reiger Park Clinic	Afrikaans	Black	Never married	None	Benoni Area	True	True	False	True	True	True	True	True	5020	1	0	Abs every time	0	0		0	0	0	0	0	0	0	0	0	0	0	1	0	0	0	0	0	0	0	0	0	0		0	1		0	1	0
Reiger Park Clinic	Afrikaans	Black	Never married	None	Boskburg Area	True	True	False	True	True	True	True	True	6038	1	0	Never	0	0		0	0	0	0	0	0	0	0	0	0	0	1	0	0	0	0	0	0	0	0	0	0		0	9	DCS	0	1	0
Reiger Park Clinic	Afrikaans	Black	Never married	Steady	Boskburg Area	True	True	False	True	True	True	True	True	6038	1	0	Never	0	0		0	0	0	0	0	0	0	0	0	0	0	1	0	0	0	0	0	0	0	0	0	0		0	9	DCS	0	1	0
Reiger Park Clinic	Afrikaans	Black	Never married	None	Boskburg Area	True	True	False	True	True	True	True	True	6038	1	0	Abs every time	0	0		0	0	0	0	0	0	0	0	0	0	0	1	0	0	0		0	0	0	0	0	0		0	9	DCS	0	1	0
Reiger Park Clinic	Afrikaans	Black	Never married	None	Boskburg Area	True	True	False	True	True	True	True	True	6039	0	0	Never	0	0		0	0	0	0	0	0	0	0	0	0	0	1	0	0	0	0	0	0	0	0	0	0		7	1		0	1	0
Reiger Park Clinic		Coloured	Never married	None		True	True	False	True	True	True	True	True	5031	1	0	Abs every time	0	0		0	0	0	0	0	0	0	0	0	0	0	1	0	0	0	0	0	0	0	0	0	0		0	1		0	1	0
Reiger Park Clinic		Black	Never married	Steady		True	True	False	True	True	True	True	True	5031	1	0	Abs every time	0	0		0	0	0	0	0	0	0	0	0	0	0	1	0	0	0	0	0	0	0	0	0	0		7	1		0	1	0
Reiger Park Clinic	Afrikaans	Coloured	Never married	Some		True	True	False	True	True	True	True	True	5031	0	0	Never	0	0		0	0	0	0	0	0	0	0	0	0	0	0	0	0	0	0	0	0	0	1	0	0		0	1		0	1	0
Reiger Park Clinic	IsiZulu	Black	Married	Steady	Other Areas	True	True	False	False	True	True	True	True	5031	1	0	Abs every time	0	1	ART	0	0	0	0	0	0	0	0	0	0														3	9	DHC	0	1	0
Reiger Park Clinic	Afrikaans	Black	Never married	None	Boskburg Area	True	True	False	False	True	True	True	True	5031	0	0	Never	0	0		0	0	0	0	0	0	0	0	0	0	0	1	0	0	0	0	0	0	0	0	0	0		0	1		0	1	0
Reiger Park Clinic	IsiZulu	Black	Never married	Steady	Other Areas	True	True	False	True	True	True	True	True	5031	1	0	Abs every time	0	0		0	0	0	0	0	0	0	0	0	0	0	1	0	0	0	0	0	0	0	0	0	0		7	1		0	1	0
Reiger Park Clinic	Other	Black	Never married	Steady	Boskburg Area	True	True	False	False	True	True	True	True	5031	1	0	Never	0	0		0	0	0	0	0	0	0	0	0	0	0	1	0	0	0	0	0	0	0	0	0	0		7	1		0	1	0
Reiger Park Clinic	IsiZulu	Black	Never married	None	Boskburg Area	True	True	False	True	True	True	True	True	5031	1	0	Abs every time	0	0		0	0	0	0	0	0	0	0	0	0	0	1	0	0	0	0	0	0	0	0	0	0		0	1		0	1	0
Reiger Park Clinic	Other	Black	Never married	None	Boskburg Area	True	True	False	True	True	True	True	True	5031	1	0	Sometimes	0	0		0	0	0	0	0	0	0	0	0	0	0	1	0	0	0	0	0	0	0	0	0	0		0	1		0	1	0
Reiger Park Clinic	Afrikaans	Coloured	Never married	None	Boskburg Area	True	True	False	True	True	True	True	True	5036	1	0	Never	0	0		0	0	0	0	0	0	0	0	0	0	0	1	0	0	0	0	0	0	0	0	0	0		0	1		0	1	0
Reiger Park Clinic	Afrikaans	Coloured	Never married	Steady	Boskburg Area	True	True	False	True	True	True	True	True	5036	1	0	Never	0	0		0	0	0	0	0	0	0	0	0	0	0	1	0	0	0	0	0	0	0	0	0	0		0			0	1	0
Reiger Park Clinic	Afrikaans	Coloured	Never married	None	Boskburg Area	True	True	False	True	True	True	True	True	5036	0	0	Never	0	0		0	0	0	0	0	0	0	0	0	0	0	1	0	0	0	0	0	0	0	0	0	0		0	1		0	1	0
Reiger Park Clinic	IsiZulu	Black	Never married	None	Benoni Area	True	True	False	True	True	True	True	True	5031	1	0	Never	0	1	HYPERTENTION	0	0	0	0	0	0	0	0	0	0	0	1	0	0	0	0	0	0	0	0	0	0		2	1		0	1	0
Chief Albert Luthuli Clinic	Tsonga	Black	Never married	Steady	Benoni Area	True	True	False	True	True	True	True	True	5020	2	0	Sometimes	0	0		0	0	0	0	0	0	0	0	0	0	0	1	0	0	0	0	0	0	0	0	0	0		0	1		0	1	0
Chief Albert Luthuli Clinic	IsiZulu	Black	Never married	None	Benoni Area	True	True	False	True	True	True	True	True	5020	0	0		0	0		0	0	0	0	0	0	0	0	0	0	0	1	0	0	0	0	0	0	0	0	0	0		0	1		0	1	0
Chief Albert Luthuli Clinic	Setswana	Black	Never married	None	Benoni Area	True	True	False	True	True	True	True	True	5020	1	0	Abs every time	0	0		0	0	0	0	0	0	0	0	0	0	0	1	0	0	0	0	0	0	0	0	0	0		0	1		0	1	0
Chief Albert Luthuli Clinic	Tsonga	Black	Never married	None	Benoni Area	True	True	False	True	True	True	True	True	5020	2	0	Abs every time	0	0		0	0	0	0	0	0	0	0	0	0	0	1	0	0	0	0	0	0	0	0	0	0		0	1		0	1	0
Chief Albert Luthuli Clinic	Other	Black	Never married	None	Benoni Area	True	True	False	True	True	True	True	True	5020	1	0	Abs every time	0	0		0	0	0	0	0	0	0	0	0	0	0	1	0	0	0	0	0	0	0	0	0	0		0	9		0	1	0
Chief Albert Luthuli Clinic		Black	Never married	None	Benoni Area	True	True	False	True	True	True	True	True	5020	2	0	Abs every time	0	0		0	0	0	0	0	0	0	0	0	0	0	1	0	0	0	0	0	0	0	0	0	0		0	1		0	1	0
Chief Albert Luthuli Clinic	IsiZulu	Black	Never married	None	Benoni Area	True	True	False	True	True	True	True	True	5020	2	0	Sometimes	0	0		0	0	0	0	0	0	0	0	0	0	0	1	0	0	0	0	0	0	0	0	0	0		7	1		0	1	0
Chief Albert Luthuli Clinic	IsiZulu	Black	Never married	None	Benoni Area	True	True	False	True	True	True	True	True	5020	1	0	Abs every time	0	0		0	0	0	0	0	0	0	0	0	0	0	1	0	0	0	0	0	0	0	0	0	0		0	1		0	1	0
Chief Albert Luthuli Clinic		Black	Never married	None	Benoni Area	True	True	False	True	True	True	True	True	5020	1	0	Abs every time	0	0		0	0	0	0	0	0	0	0			0	1	0	0	0	0	0	0	0	0	0	0		7	1		0	1	0
Chief Albert Luthuli Clinic	IsiZulu	Black	Never married	None	Benoni Area	True	True	False	True	True	True	True	True	5020	0	0		0	0		0	0	0	0	0	0	0	0	0	0	0	1	0	0	0	0	0	0	0	0	0	0		0	1		0	1	0
Chief Albert Luthuli Clinic	IsiZulu	Black	Never married	None	Benoni Area	True	True	False	True	True	True	True	True	5036	1	0	Abs every time	0	0		0	0	0	0	0	0	0	0	0	0	0	1	0	0	0	0	0	0	0	0	0	0		0	1		0	1	0
Chief Albert Luthuli Clinic	isiXhosa	Black	Never married	None	Benoni Area	True	True	False	True	True	True	True	True	5036	1	0	Never	0	0		0	0	0	0	0	0	0	0	0	0	0	1	0	0	0	0	0	0	0	0	0	0		7	1		0	1	0
Chief Albert Luthuli Clinic	IsiZulu	Black	Never married	None	Benoni Area	True	True	False	True	True	True	True	True	5036	5	0	Sometimes	0	0		0	0	0	0	0	0	0	0	0	0	0	1	0	0	0	0	0	0	0	0	0	0		0			0	1	0
Chief Albert Luthuli Clinic	IsiZulu	Black	Never married	None	Benoni Area	True	True	False	True	True	True	True	True	5036	1	0	Most times	0	0		0	0	0	0	0	0	0	0	0	0	0	1	0	0	0	0	0	0	0	0	0	0		0	1		0	1	0
Chief Albert Luthuli Clinic	Tsonga	Black	Never married	Some	Benoni Area	True	True	False	True	True	True	True	True	5036	1	0	Never	0	0		0	0	0	0	0	0	0	0	0	0	0	1	0	0	0	0	0	0	0	0	0	0		0	1		0	1	0
Mary Moodley Clinic	IsiZulu	Black	Never married	None	Benoni Area	True	True	True	True	True	True	True	True	5015	1	0	Most times	0	1	FOR ULCER	0	0	0	0	0	0	0	0	0	0	0	1	0	0	0	0	0	0	0	0	0	0		0	9	DCS	0	1	0
Mary Moodley Clinic	IsiZulu	Black	Never married	Steady	Benoni Area	True	True	True	True	True	True	True	False	5015	0	0	Never	0	0		0	0	0	0	0	0	0	0	0	0	0	1	0	0	0	0	0	0	0	0	0	0		0	1		0	1	0
Mary Moodley Clinic	IsiZulu	Black	Never married	None	Other Areas	True	True	True	True	True	True	True	True	5015	2	0	Sometimes	0	0		0	0	0	0	0	0	0	0	0	0	0	1	0	0	0	0	0	0	0	0	0	0		0	1		0	1	0
Mary Moodley Clinic	isiXhosa	Black	Never married	None	Other Areas	True	True	True	True	True	True	True	True	5015	0	0	Sometimes	0	0		0	0	0	0	0	0	0	0	0	0	0	1	0	0	0	0	0	0	0	0	0	0		0	1		0	1	0
Mary Moodley Clinic	Sesotho	Black	Never married	Steady	Benoni Area	True	True	True	True	True	False	False	False	4004	1	0	Sometimes	0	0		0	0	0	0	0	0	0	0	0	0	0	1	0	0	0	0	0	0	0	0	0	0		0	9	DCS		1	0
Mary Moodley Clinic	isiXhosa	Black	Never married	None	Benoni Area	True	True	True	True	True	False	False	False	4004	2	0	Sometimes	0	0		0	0	0	0	0	0	0	0	0	0	0	1	0	0	0	0	0	0	0	0	0	0		0	9	DCS	0	1	0
Mary Moodley Clinic	Tsonga	Black	Never married	None	Benoni Area	True	True	True	True	True	False	False	False	4004	1	0		0	0		0	0	0	0	0	0	0	0	0	0	0	1	0	0	0	0	0	0	0	0	0	0		0	9	DCS	0	1	0
Mary Moodley Clinic	IsiZulu	Black	Never married	Steady	Benoni Area	True	True	True	True	True	False	False	False	5031	0	0	Abs every time	0	0	ARV	0	0	0	0	0	0	0	0	0	0	0	1	0	0	0	0	0	0	0	0	0	0		3	9	DCS	0	1	0
Mary Moodley Clinic	Sesotho	Black	Never married	None	Benoni Area	True	True	True	True	True	False	False	False	5031	1	0	Abs every time	0	0		0	0	0	0	0	0	0	0	0	0	0	1	0	0	0	0	0	0	0	0	0	0		0	1		0	1	0
Mary Moodley Clinic	IsiZulu	Black	Never married	Steady	Benoni Area	True	True	True	True	True	False	False	False	5031	1	0	Never	0	0		0	0	0	0	0	0	0	0	0	0	0	1	0	0	0	0	0	0	0	0	0	0		7			0	1	0
Mary Moodley Clinic	IsiZulu	Black	Never married	Steady	Benoni Area	True	True	True	False	False	False	False	False	5013	2	0	Abs every time	0	1	POSETIF	0	1	0	0	0	0	0	0	0	0	0	1	0	0	0	0	0	0	0	0	0	0		4	1		0	1	0
Mary Moodley Clinic	Sesotho	Black	Never married	Steady	Benoni Area	True	True	True	False	False	False	False	False	4001	1	0	Sometimes	0	0		0	0	0	0	0	0	0	0	0	0	0	1	0	0	0	0	0	0	0	0	0	0		0	1		0	1	0
Mary Moodley Clinic	Other	Black	Married	Steady	Benoni Area	True	True	True	False	False	False	False	False	4001	1	0	Never	0	0		0	0	0	0	0	0	0	0	0	0	0	1	0	0	0	0	0	0	0	0	0	0		0	1		0	1	0
Mary Moodley Clinic	IsiZulu	Black	Never married	None	Benoni Area	True	True	True	False	False	False	False	False	4001	1	0	Sometimes	0	0		0	0	0	0	0	0	0	0	0	0	0	1	0	0	0	0	0	0	0	0	0	0		0	1		0	1	0
Mary Moodley Clinic	Other	Black	Married	Steady	Boskburg Area	True	True	True	False	False	False	False	False	5014	1	0	Sometimes	0	0		0	0	0	0	0	0	0	0	0	0	0	1	0	0	0	0	0	0	0	0	0	0		0	1		0	1	0
Mary Moodley Clinic	Other	Black	Never married	Steady		True	True	True	False	False	False	False	False	5012	2	0	Abs every time	0	0		0	0	0	0	0	0	0	0	0	0	0	1	0	0	0	0	0	0	0	0	0	0		0	1		0	1	0
Mary Moodley Clinic	IsiZulu	Black	Never married	None		True	True	True	False	False	False	False	False	5012	1	0	Never	0	0		0	0	0	0	0	0	0	0	0	0	0	1	0	0	0	0	0	0	0	0	0			0	1		0	1	0
Mary Moodley Clinic	Setswana	Black	Never married	None	Benoni Area	True	True	True	False	False	False	False	False	5014	1	0	Never	0	0		0	0	0	0	0	0	0	0	0	0	0	1	0	0	0	0	0	0	0	0	0	0		0	9	DCS	0	1	0
Mary Moodley Clinic	IsiZulu	Black	Never married	Steady	Benoni Area	True	True	True	False	False	False	False	True	5013	1	0	Never	0	0		0	0	0	0	0	0	0	0	0	0	0	1	0	0	0	0	0	0		0	0	0		0	1		0	1	0
Mary Moodley Clinic	IsiZulu	Black	Never married	None	Benoni Area	True	True	True	False	False	False	True	True	5014	5	0	Abs every time	0	1	ARV	0	0	0	0	0	0	0	0	0	0	0	1	0	0	0	0	0	0	0	0	0	0			9	DCS	0	1	0
Mary Moodley Clinic	IsiZulu	Black	Never married	Steady	Benoni Area	True	True	True	False	False	True	True	True	6039	2	0	Sometimes	0	0		0	0	0	0	0	0	0	0	0	0	0	1	0	0	0	0	0	0	0	0	0	0		0	9	DCS	0	1	0
Mary Moodley Clinic	IsiZulu	Black	Never married	None	Benoni Area	True	True	True	True	True	True	True	True	6038	2	0	Sometimes	0	0		0	0	0	0	0	0	0	0	0	0	0	1	0	0	0	0	0	0	0	0	0	0		0	9	DCS	0	1	0
Mary Moodley Clinic	IsiZulu	Black	Never married	Steady	Benoni Area	True	True	True	True	True	True	True	True	6038	1	0	Abs every time	0	0		0	0	0	0	0	0	0	0	0	0	0	1	0	0	0	0	0	0	0	0	0	0		0	1		0	1	0
Mary Moodley Clinic	Setswana	Black	Never married	None	Benoni Area	True	True	True	True	True	True	True	True	6038	1	0	Sometimes	1	1	SEA FOOD RX FOR HYPERTENSION	1	0	0	0	0	0	0	0	0	0	0	1	0	0	0	0	0	0	0	0	0	0		0	1		0	1	0
Mary Moodley Clinic	IsiZulu	Black	Never married	None	Benoni Area	True	True	True	True	True	True	True	True	6038	1	0	Never	0	0		0	0	0	0	0	0	0	0	0	0	0	1	0	0	0	0	0	0	0	0	0	0		0	9	DCS	0	1	0
Mary Moodley Clinic	IsiZulu	Black	Never married	None	Benoni Area	True	True	True	True	True	True	True	True	6038	1	0	Never	0	0		0	0	0	0	0	0	0	0	0	0	0	1	0	0	0	0	0	0	0	0	0	0		0	9	DCS	0	1	0
Mary Moodley Clinic	Other	Black	Never married	None	Benoni Area	True	True	True	True	True	True	True	True	6038	1	0	Never	0	0		0	0	0	0	0	0	0	0	0	0	0	1	0	0	0	0	0	0	0	0	0	0		0	9	DCS	0	1	0
Mary Moodley Clinic	IsiZulu	Black	Never married	Steady	Benoni Area	True	True	True	True	True	True	True	True	6038	1	0	Never	0	0		0	0	0	0	0	0	0	0	0	0	0	1	0	0	0	0	0	0	0	0	0	0		0	9	DCS	0	1	0
Mary Moodley Clinic	IsiZulu	Black	Never married	None	Benoni Area	True	True	True	True	True	True	True	True	6038	1	0	Never	0	0		0	0	0	0	0	0	0	0	0	0	0	1	0	0	0	0	0	0	0	0	0	0		0	9	DCS	0	1	0
Mary Moodley Clinic	IsiZulu	Black	Never married	None	Benoni Area	True	True	True	True	True	True	True	True	6038	0	0	Never	0	0		0	0	0	0	0	0	0	0	0	0	0	1	0	0	0	0	0	0	0	0	0	0		0	9	DCS	0	1	0
Mary Moodley Clinic	IsiZulu	Black	Never married	None	Benoni Area	True	True	True	True	True	True	True	True	6038	4	0	Abs every time	0	0		0	0	0	0	0	0	0	0	0	0	0	1	0	0	0	0	0	0	0	0	0	0		0	9	DCS	0	1	0
Mary Moodley Clinic	IsiZulu		Never married	Steady	Benoni Area	True	True	True	True	True	True	True	True	6038	1	0	Never	0	0		0	0	0	0	0	0	0	0	0	0	0	1	0	0	0	0	0	0	0	0	0	0		0	9	DCS	0	1	0
Mary Moodley Clinic	IsiZulu	Black	Never married	None	Benoni Area	True	True	True	True	True	True	True	True	6038	1	0	Abs every time	0	0		0	0	0	0	0	0	0	0	0	0	0	1	0	0	0	0	0	0	0	0	0	0		0	9	DCS	0	1	0
Mary Moodley Clinic	IsiZulu	Black	Never married	None	Benoni Area	True	True	True	True	True	True	True	True	6038	0	0	Never	0	0		0	0	0	0	0	0	0	0	0	0	0	1	0	0	0	0	0	0	0	0	0	0		0	1		0	1	0
Mary Moodley Clinic	IsiZulu	Black	Never married	None	Benoni Area	True	True	False	True	True	True	True	True	5020	1	0	Abs every time		1	ARVS	1	0	0	0	0	0	0	0	0	0	0	1	0	0	0	0	0	0	0	0	0	0		3	9		0	1	0
Mary Moodley Clinic	IsiZulu	Black	Never married	None	Benoni Area	True	True	False	True	True	True	True	True	5020	2	0	Sometimes	0	0		0	0	0	0	0	0	0	0	0	0	0	1	0	0	0	0	0	0	0	0	0	0		0	9		0	1	0
Mary Moodley Clinic	Setswana	Black	Never married	None	Benoni Area	True	True	False	True	True	True	True	True	5020	0	0		0	0		0	0	0	0	0	0	0	0	0	0	0	1	0	0	0	0	0	0	0	0	0	0		0	9		0	1	0
Mary Moodley Clinic	Setswana	Black	Never married	None	Benoni Area	True	True	False	True	True	True	True	True	5020	0	0		8	0		0	0	0	0	0	0	0	0	0	0	0	1	0	0	0	0	0	0	0	0	0	0		0	9		0	1	0
Mary Moodley Clinic	Sesotho	Black	Never married	None	Benoni Area	True	True	False	True	True	True	True	True	5020	0	0		0	0		0	0	0	0	0	0	0	0	0	0	0	1	0	0	0	0	0	0	0	0	0	0		0	9		0	1	0
Mary Moodley Clinic	IsiZulu	Black	Never married	None	Benoni Area	True	True	False	True	True	True	True	True	5020	2	0	Never	0	0		0	0	0	0	0	0	0	0	0	0	0	1	0	0	0	0	0	0	0	0	0	0		0	9		0	1	0
Mary Moodley Clinic	IsiZulu	Black	Never married	None	Benoni Area	True	True	False	True	True	True	True	True	5020	6	0	Sometimes	0	0		0	1	0	0	0	0	0	0	0	0	0	1	0	0	0	0	0	0	0	0	0	0		0	9		0	1	0
Mary Moodley Clinic	IsiZulu	Black	Never married	Steady	Benoni Area	True	True	False	True	True	True	True	True	5020	1	0	Sometimes	0	0		0	0	0	0	0	0	0	0	0	0	0	1	0	0	0	0	0	0	0	0	0	0		0	9		0	1	0
Mary Moodley Clinic	IsiZulu	Black	Never married	Steady	Benoni Area	True	True	False	True	True	True	True	True	5020	2	0	Sometimes	0	0		0	1	0	0	0	0	0	0	0	0		1	0	0	0	0	0	0	0	0	0	0		7			0	1	0
Mary Moodley Clinic	isiXhosa	Black	Never married	None	Benoni Area	True	True	False	True	True	True	True	True	5020	0	1	Abs every time	0	0		0	0	0	0	0	0	0	0	0	0	0	1	0	0	0	0	0	0	0	0	0	0		0	9		0	1	0
Mary Moodley Clinic	Sepedi	Black	Married	Steady	Benoni Area	True	True	False	True	True	True	True	True	4001	1	0	Never	0	0		0	0	0	0	0	0	0	0	0	0	0	1	0	0	0	0	0	0	0	0	0	0		0	9	DCS	0	1	0
Mary Moodley Clinic	Setswana	Black	Never married	None	Benoni Area	True	True	False	True	True	True	True	True	4001	1	0	Sometimes	0	0		0	0	0	0	0	0	0	0	0	0	0	1	0	0	0	0	0	0	0	0	0	0		0	9	DCS	0	1	0
Mary Moodley Clinic	IsiZulu	Black	Never married	Steady	Benoni Area	True	True	False	True	True	True	True	True	5033	3	0	Sometimes	0	0		0	0	0	0	0	0	0	0	0	0	0	1	0	0	0	0	0	0	0	0	0			0	9	DCS	0	1	0
Mary Moodley Clinic	IsiZulu	Black	Never married	None	Benoni Area	True	True	False	True	True	True	True	True	4001	1	0	Never	0	0		0	0	0	0	0	0	0	0	0	0	0	1	0	0	0	0	0	0	0	0	0	0		0	9	DCS	0	1	0
Mary Moodley Clinic	IsiZulu	Black	Never married	None	Benoni Area	True	True	False	True	True	True	True	True	4001	0	0	Never	0	0		0	0	0	0	0	0	0	0	0	0	0	1	0	0	0	0	0	0	0	0	0	0		0	9	DCS	0	1	0
Mary Moodley Clinic	IsiZulu	Black	Never married	Steady	Benoni Area	True	True	False	True	True	True	True	True	5013	1	0	Abs every time	0	0		0	0	0	0	0	0	0	0	0	0	0	1		0	0	0	0	0	0	0	0	0		0	1		0	1	0
Mary Moodley Clinic	IsiZulu	Black	Never married	Steady	Benoni Area	True	True	False	True	True	True	True	True	5031	1		Never	0	0		0	0	0	0	0	0	0	0	0	0	0	1	0	0	0	0	0	0	0	0	0	0		0	1		0	1	0
Mary Moodley Clinic	Afrikaans	Black	Never married	Steady	Benoni Area	True	True	False	True	True	True	True	True	5013	6	0	Sometimes	0	0		0	0	0	0	0	0	0	0	0	0	0	1	0	0	0	0	0	0	0	0	0	0		0	1		0	1	0
Mary Moodley Clinic	IsiZulu	Black	Never married	None	Benoni Area	True	True	False	True	True	True	True	True	5031	1	0	Abs every time	0	0		0	0	0	0	0	0	0	0	0	0	0	1	0	0	1	0	0	0	0	0	0	0		0	1		0	1	0
Mary Moodley Clinic	IsiZulu	Black	Never married	Steady	Benoni Area	True	True	False	True	True	True	True	True	5015	1	0	Abs every time	0	0		0	0	0	0	0	0	0	0	0	0	0	1	0	0	0	0	0	0	0	0	0	0		0	1		0	1	0
Mary Moodley Clinic	isiXhosa	Black	Never married	None	Benoni Area	True	True	False	True	True	True	True	True	5015	1	0	Never	0	0		0	0	0	0	0	0	0	0	0	0	0	1	0	0	0	0	0	0	0	0	0	0		0	9	DCS	0	1	0
Mary Moodley Clinic	Tsonga	Black	Married	Steady	Benoni Area	True	True	False	True	True	True	True	True	5015	1	0	Never	0	0		0	1	0	0	0	0	0	0	0	0	0	1	0	0	0	0	0	0	0	0	0	0		0	9	DCS	0	1	0
Mary Moodley Clinic	IsiZulu	Black	Never married	None	Benoni Area	True	True	False	True	True	True	True	True	5015	2	0	Never	0	0		0	0	0	0	0	0	0	0	0	0	0	1	0	0	0	0	0	0	0	0	0	0		0	9	DCS	0	1	0
Mary Moodley Clinic	IsiZulu	Black	Never married	None	Benoni Area	True	True	False	True	True	True	True	True	5015	1	0	Never	0	0		0	0	0	0	0	0	0	0	0	0	0	1	0	0	0	0	0	0	0	0	0	0		0	9	DCS	0	1	0
Mary Moodley Clinic	IsiZulu	Black	Never married	Steady	Benoni Area	True	True	False	True	True	True	True	True	5015	1	0	Never	0	0		0	0	0	0	0	0	0	0	0	0	0	1	0	0	0	0	0	0	0	0	0	0		0	9	DCS	0	1	0
Mary Moodley Clinic	IsiZulu	Black	Never married	None	Ethafeni	True	True	False	True	True	True	True	True	5015	1	0	Sometimes	0	0		0	0	0	0	0	0	0	0	0	0	0	1	0	0	0	0	0	0	0	0	0	0		0	1		0	1	0
Mary Moodley Clinic	IsiZulu	Black	Never married	None		True	True	False	True	True	True	True	True	6038	1	0	Abs every time	0	0		0	0	0	0	0	0	0	0	0	0	0	1	0	0	0	0	0	0	0	0	0	0		0	9	DCS	0	1	0
Mary Moodley Clinic	IsiZulu	Black	Married	None		True	True	False	True	True	True	True	True	6038	1	0	Never	0	0	ON ARVS	0	0	0	0	0	0	0	0	0	0	0	1	0	0	0	0	0	0	0	0	0	0		3	9	DCS	0	1	0
Mary Moodley Clinic	IsiZulu	Black	Never married	Some		True	True	False	True	True	True	True	True	6038	0	0	Never	0	0		0	0	0	0	0	0	0	0	0	0	0	1	0	0	0	0	0	0	0	0	0	0			9	DCS	0	1	0
Mary Moodley Clinic	IsiZulu	Black	Never married	Some		True	True	False	True	True	True	True	True	6038	1	0	Never	0	0		0	0	0	0	0	0	0	0	0	0	0	1	0	0	0	0	0	0	0	0	0	0		0	9	DCS	0	1	0
Mary Moodley Clinic	IsiZulu	Black	Never married	None		True	True	False	True	True	True	True	True	6038	1	0	Abs every time	0	0		0	0	0	0	0	0	0	0	0	0	0	1	0	0	0	0	0	0	0	0	0	0		0	9	DCS	0	1	0
Mary Moodley Clinic	IsiZulu	Black	Never married	None		True	True	False	True	True	True	True	True	6038	3	0	Abs every time	0	0		0	0	0	0	0	0	0	0	0	0	0	1	0	0	0	0	0	0	0	0	0	0		0	9	DCS	0	1	0
Mary Moodley Clinic	Sesotho	Black	Never married	None		True	True	False	True	True	True	True	True	6038	0	0	Never	0	0		0	0	0	0	0	0	0	0	0	0	0	1	0	0	0	0	0	0	0	0	0	0		0	9	DCS	0	1	0
Mary Moodley Clinic	Setswana	Black				True	True	False	True	True	True	True	True	6038	0	2	Most times	0	0		0	0	0	0	0	0	0	0	0	0	0	1	0	0	0	0	0	0	0	0	0	0		0	9	DCS	0	1	0
Mary Moodley Clinic	Sesotho	Black	Never married	None	Benoni Area	True	True	False	True	True	True	True	True	5014	1	0	Never	0	0		0	0	0	0	0	0	0	0	0	0	0	1	0	0	0	0	0	0	0	0	0	0		0	9	DCS	0	1	0
Mary Moodley Clinic	IsiZulu	Black	Never married	Steady	Benoni Area	True	True	False	True	True	True	True	True	5014	1	0	Never	0	0		0	0	0	0	0	0	0	0	0	0	0	1	0	0	0	0	0	0	0	0	0	0		0	9	DCS	0	1	0
Mary Moodley Clinic	IsiZulu	Black	Never married	Steady	Benoni Area	True	True	False	True	True	True	True	True	5014	8	0	Abs every time	0	0		0	0	0	0	0	0	0	0	0	0	0	1	0	0	0	0	0	0	0	0	0	0		0	9	DCS	0	1	0
Mary Moodley Clinic	Tsonga	Black	Never married	Some	Benoni Area	True	True	False	True	True	True	True	True	5014	1	0	Sometimes	0	0		0	0	0	0	0	0	0	0	0	0	0	1	0	0	0	0	0	0	0	0	0	0		0	9	DCS	0	1	0
Mary Moodley Clinic	IsiZulu	Black	Never married	None	Benoni Area	True	True	False	True	True	True	True	True	5014	1	0	Abs every time	0	0		0	0	0	0	0	0	0	0	0	0	0	1	0	0	0	0	0	0	0	0	0	0		0	9	DCS	0	1	0
Mary Moodley Clinic	IsiZulu	Black	Never married	Steady	Benoni Area	True	True	False	False	False	True	True	True	5036	2	0	Sometimes	0	0		0	0	0	0	0	0	0	0	0	0	0	1	0	0	0	0	0	0	0	0	0	0		0	9	DHC	0	1	0
Mary Moodley Clinic	IsiZulu	Black	Never married	None	Boskburg Area	True	True	False	False	False	True	True	True	5036	3	0	Most times	0	0		0	0	0	0	0	0	0	0	0	0	0	1	0	0	0	0	0	0	0	0	0	0		0	9	DHC	0	1	0
Mary Moodley Clinic	Sepedi	Black	Never married	None	Benoni Area	True	True	False	False	False	True	True	True	5036	0	0	Never	0	0		0	0	0	0	0	0	0	0	0	0	0	1	0	0	0	0	0	0	0	0				0	1		0	1	0
Mary Moodley Clinic	isiXhosa	Black	Never married	None	Benoni Area	True	True	False	False	False	True	True	True	5020	0	0		0	0		0	0	0	0	0	0	0	0	0	0	0	1	0	0	0	0	0	0	0	0	0	0					0	1	0
Mary Moodley Clinic	Sesotho	Black	Never married	None	Benoni Area	True	True	False	False	False	True	True	True	5020	3	0	Sometimes	0	0		0	0	0	0	0	0	0	0	0	0	0	1	0	0	0	0	0	0	0	0	0	0					0	1	0
Mary Moodley Clinic	IsiZulu	Black	Never married	None	Benoni Area	True	True	False	False	False	True	True	True	5036	2	0	Sometimes	0	0		0	0	0	0	0	0	0	0	0	0	0	1	0	0	0	0	0	0	0	0	0	0		0	9	DHC	0	1	0
Mary Moodley Clinic	isiXhosa	Black	Never married	None	Benoni Area	True	True	False	False	False	True	True	True	5036	1	0	Abs every time	0	0		0	0	0	0	0	0	0	0	0	0	0	1	0	0	0	0	0	0	0	0	0	0		0	9	DHC	0	1	0
Mary Moodley Clinic	IsiZulu	Black	Never married	None	Benoni Area	True	True	False	False	False	True	True	True	5036	1	0	Most times	0	0		0	0	0	0	0	0	0	0	0	0	0	1	0	0	1	0	0	0	0	0	0	0		7	1		0	1	0
Mary Moodley Clinic	Sepedi	Black	Never married	None	Benoni Area	True	True	False	False	False	True	True	True	5036	2	0	Sometimes	1	0	ALLERGIC TO PEANUT	0	0	0	0	0	0	0	0	0	0	0	1	0	0	0	0	0	0	0	0	0	0			1		0	1	0
Mary Moodley Clinic	Sepedi	Black	Never married	None	Benoni Area	True	True	False	False	False	True	True	True	5036	4	0	Most times	0	0		0	0	0	0	0	0	0	0	0	0	0	1	0	0	0	0	0	0	0	0	0	0		0	1		0	1	0
Mary Moodley Clinic	IsiZulu	Black	Never married	None	Benoni Area	True	True	False	False	False	True	True	True	5036	1	0	Sometimes	0	0		0	1	1	0	0	0	0	0	0	0	0	1	0	0	0	0	0	0	0	0	0	0		0	9	DHC	0	1	0
Mary Moodley Clinic	IsiZulu	Black	Never married	None	Benoni Area	True	True	False	True	True	True	True	True	5036	3	0	Abs every time	0	0		0	0	0	0	0	0	0	0	0	0	0	1	0	0	0	0	0	0	0	0	0	0		0	9	DHC	0	1	0
Mary Moodley Clinic	IsiZulu	Black	Never married	None	Benoni Area	True	True	False	True	True	True	True	True	5036	1	0	Sometimes	0	0		0	0	0	0	0	0	0	0	0	0	0	1	0	0	0	0	0	0	0	0	0	0		0	9	DHC	0	1	0
Mary Moodley Clinic	Sesotho	Black	Never married	None	Benoni Area	True	True	False	True	True	True	True	True	5036	1	0	Sometimes	0	0		0	0	0	0	0	0	0	0	0	0	0	1	0	0	0	0	0	0	0	0	0	0		0	9	DHC	0	1	0
Mary Moodley Clinic	IsiZulu	Black	Never married	Steady	Benoni Area	True	True	False	False	False	True	True	True	5036	1	0	Never	0	0		0	0	0	0	0	0	0	0	0	0	0	1	0	0	0	0	0	0	0	0	0	0		7	1		0	1	0
Mary Moodley Clinic	isiXhosa	Black	Never married	None	Benoni Area	True	True	False	True	True	True	True	True	6038	5	0	Sometimes	0	0		0	0	0	0	0	0	0	0	0	0	0	1	0	0	0	0	0	0	0	0	0	0		0	9	DCS	0	1	0
Mary Moodley Clinic	IsiZulu	Black	Never married	None	Benoni Area	True	True	False	True	True	True	True	True	6038	1	0	Abs every time	0	0		0	0	0	0	0	0	0	0	0	0	0	1	0	0	0	0	0	0	0	0	0	0		0	9	DCS	0	1	0
Mary Moodley Clinic	Setswana	Black	Never married	None	Other Areas	True	True	False	True	True	True	True	True	6038	1	0	Abs every time	1	0	TINSTUFF	0	0	0	0	0	0	0	0	0	0	0	1	0	0	0	0	0	0	0	0	0	0		0	9	DCS	0	1	0
Mary Moodley Clinic	IsiZulu	Black	Never married	Steady		True	True	False	True	True	True	True	True	6038	1	0	Abs every time	0	0		0	0	0	0	0	0	0	0	0	0	0	1	0	0	0	0	0	0	0	0	0	0		0	9	DCS	0	1	0
Mary Moodley Clinic	IsiZulu	Black	Never married	Steady		True	True	False	True	True	True	True	True	6038	2	0	Sometimes	0	0		0	0	0	0	0	0	0	0	0	0	0	1	0	0	0	0	0	0	0	0	0	0		0	9	DCS	0	1	0
Mary Moodley Clinic	IsiZulu	Black	Never married	Steady		True	True	False	True	True	True	True	True	6038	2	0	Never	0	0		0	0	0	0	0	0	0	0	0	0	0	1	0	0	0	0	0	0	0	0	0	0		0	9	DCS	0	1	0
Mary Moodley Clinic	IsiZulu	Black	Never married	None		True	True	False	True	True	True	True	True	6038	2	0	Never	0	0		0	0	0	0	0	0	0	0	0	0	0	1	0	0	0	0	0	0	0	0	0	0		0	9	DCS	0	1	0
Mary Moodley Clinic	IsiZulu	Black	Never married	None		True	True	False	True	True	True	True	True	6038	1	0	Never	0	0		0	0	0	0	0	0	0	0	0	0	0	1	0	0	0	0	0	0	0	0	0	0		0	9	DCS	0	1	0
Mary Moodley Clinic	IsiZulu	Black	Never married	None		True	True	False	True	True	True	True	True	6038	0	0	Never	0	0		0	0	0	0	0	0	0	0	0	0	0	1	0	0	0	0	0	0	0	0	0	0		0	9	DCS	0	1	0
Mary Moodley Clinic	IsiZulu	Black	Never married	Steady	Benoni Area	True	True	False	True	True	True	True	True	6038	1	0	Abs every time	0	0		0	0	0	0	0	0	0	0	0	0	0	1	0	0	0	0	0	0	0	0	0	0		0	9	DCS	0	1	0
Mary Moodley Clinic	IsiZulu	Black	Married	None		True	True	False	True	True	True	True	True	5020	1	0	Sometimes	0	0		1	0	0	0	0	0	0	0	0	0	0	1	0	0	0	0	0	0	0	0	0	0		3	9		0	1	0
Mary Moodley Clinic	IsiZulu	Black	Never married	Steady		True	True	False	True	True	True	True	True	5019	1	0	Never	0	0		0	0	0	0	0	0	0	0	0	0	0	1	0	0	0	0	0	0	0	0	0	0		0	1		0	1	0
Mary Moodley Clinic	IsiZulu	Black	Never married	None		True	True	False	True	True	True	True	True	5020	10	0	Sometimes	0	0		0	0	1	0	0	0	0	0	0	0	0	1	0	0	0	0	0	0	0	0	0	0		7			0	1	0
Mary Moodley Clinic	Sepedi	Black	Never married	None		True	True	False	True	True	True	True	True	5019	1	0	Abs every time	1	0		0	0	0	0	0	0	0	0	0	0	0	1	0	0	0	0	0	0	0	0	0	0		0	9		0	1	0
Mary Moodley Clinic	IsiZulu	Black	Never married	Steady		True	True	False	True	True	True	True	True	5020	3	0	Abs every time	0	0		0	0	0	0	0	0	0	0	0	0	0	1	0	0	0	0	0	0	0	0	0	0		7			0	1	0
Mary Moodley Clinic	IsiZulu	Black	Never married	None		True	True	False	True	True	True	True	True	5020	1	0	Abs every time	0	0		1	0	0	0	0	0	0	0	0	0	0	1	0	0	0	0	0	0	0	0	0	0		7			0	1	0
Mary Moodley Clinic	IsiZulu	Black	Never married	Steady		True	True	False	True	True	True	True	True	5020	1	0	Abs every time	0	0		0	0	0	0	0	0	0	0	0	0	0	1	0	0	0	0	0	0	0	0	0	0		0	9		0	1	0
Mary Moodley Clinic	English	Black	Never married	None		True	True	False	True	True	True	True	True	5020	3	0	Abs every time	1	0		0	0	0	0	0	0	0	0	0	0	0	1	0	0	0	0	0	0	0	0	0	0		0	9		0	1	0
Mary Moodley Clinic	IsiZulu	Black	Never married	None		True	True	False	True	True	True	True	True	5020	0	0		0	0		0	0	0	0	0	0	0	0	0	0	0	0	0	0	0	0		0	0	1	0	0		0	9		0	1	0
Mary Moodley Clinic	IsiZulu	Black	Never married	None		True	True	False	True	True	True	True	True	5019	2	0	Never	0	0		0	0	0	0	0	0	0	0	0	0	0	1	0	0	0	0	0	0	0	0	0	0		7			0	1	0
Mary Moodley Clinic	IsiZulu	Black	Never married	Some		True	True	False	True	True	True	True	True	5020	1	0	Never	0	0		0	0	0	0	0	0	0	0	0	0	0	1	0	0	0	0	0	0	0	0	0	0		7			0	1	0
Mary Moodley Clinic	IsiZulu	Black	Never married	None	Benoni Area	True	True	False	True	True	True	True	True	5020	1	0	Never	0	0		0	0	0	0	0	0	0	0	0	0	0	1	0	0	0	0	0	0	0	0	0	0		0	9		0	1	0
Mary Moodley Clinic	IsiZulu	Black	Never married	Steady	Benoni Area	True	True	False	True	True	True	True	True	5020	3	0	Sometimes	0	0		0	0	0	0	0	0	0	0	0	0	0	1	0	0	0	0	0	0	0	0	0	0		7			0	1	0
Mary Moodley Clinic	IsiZulu	Black	Never married	Some		True	True	False	True	True	True	True	True	5020	2	0	Abs every time	0	0		0	0	0	0	0	0	0	0	0	0	0	1	0	0	0	0	0	0	0	0	0	0		7			0	1	0
Mary Moodley Clinic	IsiZulu	Black	Never married	None		True	True	False	True	True	True	True	True	5020	2	0	Sometimes	0	0		0	0	0	0	0	0	0	0	0	0	0	1	0	0	0	0	0	0	0	0	0	0		7			0	1	0
Mary Moodley Clinic	IsiZulu	Black	Never married	None		True	True	False	True	True	True	True	True	5019	2	0	Sometimes	0	0		0	0	0	0	0	0	0	0	0	0	0	1	0	0	0	0	0	0	0	0	0	0		7			0	1	0
Mary Moodley Clinic	IsiZulu	Black	Never married	None	Benoni Area	True	True	False	True	True	True	True	True	5036	3	0	Sometimes	1	0	ALLERGIC NTO BEEF	0	0	0	0	0	0	0	0	0	0	0	1	0	0	0	0	0	0	0	0	0	0		0	1		0	1	0
Mary Moodley Clinic	IsiZulu	Black	Never married	None	Benoni Area	True	True	False	True	True	True	True	True	5036	3	0	Sometimes	0	0		0	0	0	0	0	0	0	0	0	0	0	1	0	0	0	0	0	0	0	0	0	0		0	1		0	1	0
Mary Moodley Clinic	IsiZulu	Black	Never married	None	Benoni Area	True	True	False	True	True	True	True	True	5036	4	0	Sometimes	0	0		0	0	0	0	0	0	0	0	0	0	0	1	0	0	0	0	0	0	0	0	0	0		0			0	1	0
Mary Moodley Clinic	IsiZulu	Black	Never married	None		True	True	False	True	True	True	True	True	5036	1	0	Abs every time	0	0		0	0	0	0	0	0	0	0	0	0	0	1	0	0	0	0	0	0	0	0	0	0		0	1		0	1	0
Mary Moodley Clinic	IsiZulu	Black	Never married	None	Benoni Area	True	True	False	True	True	True	True	True	4001	2	0	Sometimes	0	0		0	0	0	0	0	0	0	0	0	0	0	1	0	0	0	0	0	0	0	0	0	0		1	1	09/08/14	0	1	0
Mary Moodley Clinic	IsiZulu	Black	Never married	Steady	Benoni Area	True	True	False	True	True	True	True	True	6038	1	0	Abs every time	1	0	BANANA	0	0	0	0	0	0	0	0	0	0	0	1	0	0	0	0	0	0	0	0	0	0		7			0	1	0
Mary Moodley Clinic	Other	Black	Never married	None	Benoni Area	True	True	False	True	True	True	True	True	6038	2	0	Never	0	0		0	1	0	0	0	0	0	0	0	0	0	1	0	0	0	1	0	0	0	0	0	1	SORES ON THE TIP OF THE FORESKIN	0	9	DCS	0	1	0
Mary Moodley Clinic	IsiZulu	Black	Never married	Steady	Benoni Area	True	True	False	True	True	True	True	True	6038	1	0	Abs every time	0	0		0	0	0	0	0	0	0	0	0	0	0	1	0	0	0	0	0	0	0	0	0	0		0	9	DCS	0	1	0
Mary Moodley Clinic	IsiZulu	Black	Never married	None	Benoni Area	True	True	False	True	True	True	True	True	6038	2	0	Abs every time	0	0		0	0	0	0	0	0	0	0	0	0	0	1	0	0	0	0	0	0	0	0	0	0		0	1		0	1	0
Mary Moodley Clinic	IsiZulu	Black	Never married	None	Benoni Area	True	True	False	True	True	True	True	True	6038	0	0	Never	0	0		0	0	0	0	0	0	0	0	0	0	0	1	0	0	0	0	0	0	0	0	0	0			1		0	1	0
Mary Moodley Clinic	IsiZulu	Black	Never married	None	Benoni Area	True	True	False	True	True	True	True	True	6038	0	0	Never	0	0		0	0	0	0	0	0	0	0	0	0	0	1	0	0	0	0	0	0	0	0	0	0		0	1		0	1	0
Mary Moodley Clinic	IsiZulu	Black	Never married	None	Benoni Area	True	True	False	True	True	True	True	True	6038	1	0	Abs every time	0	0		0	0	0	0	0	0	0	0	0	0	0	1	0	0	0	0	0	0	0	0	0	0		0	9	DCS	0	1	0
Mary Moodley Clinic	IsiZulu	Black	Never married	None	Benoni Area	True	True	False	True	True	True	True	True	6038	1	0	Sometimes	0	0		0	0	0	0	0	0	0	0	0	0	0	1	0	0	0	0	0	0	0	0	0	0		0	1		0	1	0
Mary Moodley Clinic	IsiZulu	Black	Never married	Steady	Benoni Area	True	True	False	True	True	True	True	True	6038	1	0	Never	0	0		0	0	0	0	0	0	0	0	0	0	0	1	0	0	0	0	0	0	0	0	0	0		0	9	GP	0	1	0
Mary Moodley Clinic	Other	Black	Never married	None	Benoni Area	True	True	False	True	True	True	True	True	6038	2	0	Abs every time	0	0		0	0	0	0	0	0	0	0	0	0	0	1	0	0	0	0	0	0	0	0	0	0		0	9	DCS	0	1	0
Mary Moodley Clinic	IsiZulu	Black	Never married	None	Benoni Area	True	True	False	True	True	True	True	True	6038	1	0	Abs every time	0	0		0	0	0	0	0	0	0	0	0	0	0	1	0	0	0	0	0	0	0	0	0	0		0	1		0	1	0
Mary Moodley Clinic	Sesotho	Black	Never married	None	Benoni Area	True	True	False	True	True	True	True	True	6038	3	0	Abs every time	0	0		0	0	0	0	0	0	0	0	0	0	0	1	0	0	0	0	0	0	0	0	0	0		0	9	DCS	0	1	0
Mary Moodley Clinic	IsiZulu	Black	Never married	None	Benoni Area	True	True	False	True	True	True	True	True	5019	1	0	Never	0	0		0	0	0	0	0	0	0	0	0	0	0	1	0	0	0	0	0	0	0	0	0	0			9	DCS	0	1	0
Mary Moodley Clinic	IsiZulu	Black	Never married	Steady	Benoni Area	True	True	False	True	True	True	True	True	5019	1	0	Never	0	0		0	0	0	0	0	0	0	0	0	0	0	1	0	0	0	0	0	0			0	0		0	9	DCS	0	1	0
Mary Moodley Clinic	IsiZulu	Black	Never married	Steady	Benoni Area	True	True	False	True	True	True	True	True	4001	1	0	Abs every time	0	0		0	1	1	0	0	0	0	0	0	0	0	1	0	0	0	0	0	0	0	0	0	0		0	9	DCS	0	1	0
Mary Moodley Clinic	IsiZulu	Black	Never married	None	Benoni Area	True	True	False	True	True	True	True	True	5019	3	0	Never	0	0		0	0	0	0	0	0	0	0	0	0	0	1	0	0	0	0	0	0	0	0				0	9	DCS	0	1	0
Mary Moodley Clinic	IsiZulu	Black	Never married	None	Benoni Area	True	True	False	True	True	True	True	True	4001	0	0	Never	0	0		0	0	0	0	0	0	0	0	0	0	0	1	0	0	0	0	0	0	0	0	0	0		7			0	1	0
Mary Moodley Clinic	IsiZulu	Black	Never married	None	Benoni Area	True	True	False	True	True	True	True	True	5009	0	0	Never	0	0		0	0	0	0	0	0	0	0	0	0	0	1	0	0	0	0	0	0	0	0	0	0		7			0	1	0
Mary Moodley Clinic	IsiZulu	Black	Never married	None	Benoni Area	True	True	False	True	True	True	True	True	4001	0	0	Never	0	0		0	0	0	0	0	0	0	0	0	0	0	1	0	0	0	0	0	0	0	0	0	0		7			0	1	0
Mary Moodley Clinic	IsiZulu	Black	Never married	None	Benoni Area	True	True	False	True	True	True	True	True	5019	3	0	Never	0	0		0	0	0	0	0	0	0	0	0	0	0	1	0	0	0	0	0	0	0	0	0	0		0	1		0	1	0
Mary Moodley Clinic	IsiZulu	Black	Never married	None	Benoni Area	True	True	False	True	True	True	True	True	4001	0	0	Never	0	0		0	0	0	0	0	0	0	0	0	0	0	1	0	0	0	0	0	0	0	0	0	0		0	1		0	1	0
Mary Moodley Clinic	IsiZulu	Black	Never married	None	Benoni Area	True	True	False	True	True	True	True	True	5019	1	0	Sometimes	0	0		0	0	0	0	0	0	0	0	0	0	0	1	0	0	0	0	0	0	0	0	0	0		0	1		0	1	0
Mary Moodley Clinic	IsiZulu	Black	Never married	None	Benoni Area	True	True	False	True	True	True	True	True	5019	2	0	Sometimes	0	0		0	0	1	0	0	0	0	0	0	0	0	0	1	0	0	0	0	0	0	0	0	0		0	1		0	1	0
Mary Moodley Clinic	Sepedi	Black	Never married	Steady	Benoni Area	True	True	False	True	True	True	True	True	6039	1	0	Sometimes	0	0		0	0	0	0	0	0	0	0	0	0	0	1	0	0	0	0	0	0	0	0	0	0		0	1		0	1	0
Mary Moodley Clinic	IsiZulu	Black	Never married	Steady	Benoni Area	True	True	False	True	True	True	True	True	6039	2	0	Sometimes	0	0		0	0	0	0	0	0	0	0	0	0	0	1	0	0	0	0	0	0	0	0	0	0		0	1		0	1	0
Mary Moodley Clinic	IsiZulu	Black	Never married	None	Benoni Area	True	True	False	True	True	True	True	True	6039	2	0		0	0		0	0	0	0	0	0	0	0	0	0	0	1	0	0	0	0	0	0	0	0	0	0		0	1		0	1	0
Mary Moodley Clinic	IsiZulu	Black	Never married	Some	Benoni Area	True	True	False	True	True	True	True	True	6039	2	0	Sometimes	0	0		0	0	0	0	0	0	0	0	0	0	0	1	0	0	0	0	0	0	0	0	0	0		0	1		0	1	0
Mary Moodley Clinic	IsiZulu	Black	Never married	Steady	Benoni Area	True	True	False	True	True	True	True	True	6039	2	0	Sometimes	0	0		0	1	0	0	0	0	0	0	0	0	0	1	0	0	0	0	0	0	0	0	0	0		0			0	1	0
Mary Moodley Clinic	IsiZulu	Black	Never married	None	Benoni Area	True	True	False	True	True	True	True	True	6039	2	0	Sometimes	0	0		0	0	0	0	0	0	0	0	0	0	0	1	0	0	0	0	0	0	0	0	0	0			1		0	1	0
Mary Moodley Clinic	IsiZulu	Black	Never married	None	Other Areas	True	True	False	True	True	True	True	True	6039	2	0	Sometimes	0	0		0	0	0	0	0	0	0	0	0	0	0	1	0	0	0	0	0	0	0	0	0	0		0	1		0	1	0
Mary Moodley Clinic	IsiZulu	Black	Never married	Steady	Boskburg Area	True	True	False	True	True	True	True	True	6039	2	0	Sometimes	0	0		0	0	0	0	0	0	0	0	0	0	0	1	0	0	0	0	0	0	0	0	0	0		0	1		0	1	0
Mary Moodley Clinic	IsiZulu	Black	Never married	None	Other Areas	True	True	False	True	True	True	True	True	6039	2	0	Sometimes	0	0		0	0	0	0	0	0	0	0	0	0	0	1	0	0	0	0	0	0	0	0	0	0		0	1		0	1	0
Mary Moodley Clinic	IsiZulu	Black	Never married	None	Benoni Area	True	True	False	True	True	True	True	True	6039	2	0	Sometimes	0	0		0	0	0	0	0	0	0	0	0	0	0	1	0	0	0	0	0	0	0	0	0	0		0	1		0	1	0
Mary Moodley Clinic	IsiZulu	Black	Married	Steady	Benoni Area	True	True	False	True	True	True	True	True	6039	2	0	Sometimes	0	0		0	0	0	0	0	0	0	0	0	0	0	1	0	0	0	0	0	0	0	0	0	0		0	1		0	1	0
Mary Moodley Clinic	IsiZulu	Black	Never married	Steady	Other Areas	True	True	False	True	True	True	True	True	6038	1	0	Sometimes	0	0		0	0	0	0	0	0	0	0	0	0	0	1	0	0	0	0	0	0	0	0	0	0		7			0	1	0
Mary Moodley Clinic	IsiZulu	Black	Never married	Steady	Benoni Area	True	True	False	True	True	True	True	True	6038	2	0	Abs every time	0	0		0	0	0	0	0	0	0	0	0	0	0	1	0	0	0	0	0	0	0	0	0	0		7			0	1	0
Mary Moodley Clinic	IsiZulu	Black	Never married	Steady	Benoni Area	True	True	False	True	True	True	True	True	6038	1	0	Abs every time	0	0		0	0	0	0	0	0	0	0	0	0	0	1	0	0	0	0	0	0	0	0	0	0		0	1		0	1	0
Mary Moodley Clinic	IsiZulu	Black	Never married	None	Benoni Area	True	True	False	True	True	True	True	True	6038	1	0	Sometimes	0	0		0	0	0	0	0	0	0	0	0	0	0	1	0	0	0	0	0	0	0	0	0	0		7			0	1	0
Mary Moodley Clinic	IsiZulu	Black	Never married	Steady	Benoni Area	True	True	False	True	True	True	True	True	6038	1	0	Never	0	0		0	0	0	0	0	0	0	0	0	0	0	1	0	0	0	0	0	0	0	0	0	0		7			0	1	0
Mary Moodley Clinic	IsiZulu	Black	Never married	Steady	Benoni Area	True	True	False	True	True	True	True	True	5031	1		Most times	0	1	ART	0	1	1	0	0	1	0	0	0	0	0	0	0	0	0	0	0	0	0	0	0	0		5	9	DCS	0	1	0
Mary Moodley Clinic	IsiZulu	Black	Never married	None	Benoni Area	True	True	False	True	True	True	True	True	5031	3	0	Sometimes	0	0		0	0	0	0	0	0	0	0	0	0	0	1	0	0	0	0	0	0	0	0	0	0		1	9	DCS	0	1	0
Mary Moodley Clinic	Setswana	Black	Never married	None	Benoni Area	True	True	False	True	True	True	True	True	5031	0	0	Never				0	0	0	0	0	0	0	0	0	0	0	0	0	0	0	0	0	0	0	0	0	0		0	1		0	1	0
Mary Moodley Clinic	IsiZulu	Black	Never married	Steady	Benoni Area	True	True	False	True	True	True	True	True	5031	1	0	Never	0	0		0	0	0	0	0	0	0	0	0	0	0	1	0	0	0	0	0	0	0	0	0	0		1	9	DCS	0	1	0
Mary Moodley Clinic	IsiZulu	Black	Married	Steady	Benoni Area	True	True	False	True	True	True	True	True	5031	1	0	Never	0	0		0	0	0	0	0	0	0	0	0	0	0	1	0	0	0	0	0	0	0	0	0	0		7	1		0	1	0
Mary Moodley Clinic	IsiZulu	Black	Never married	None	Benoni Area	True	True	False	True	True	True	True	True	5031	2	0	Sometimes	0	0		0	0	0	0	0	0	0	0	0	0	0	1	0	0	0	0	0	0	0	0	0	0		0	1		0	1	0
Mary Moodley Clinic	IsiZulu	Black	Never married	None	Benoni Area	True	True	False	True	True	True	True	True	5031	1	0	Abs every time	0	0		0	0	0	0	0	0	0	0	0	0	0	1	0	0	0	0	0	0	0	0	0	0		0	9	DCS	0	1	0
Mary Moodley Clinic	Other	Black	Never married	None	Benoni Area	True	True	False	True	True	True	True	True	5031	0	0	Sometimes	0	0		0	0	0	0	0	0	0	0	0	0	0	1	0	0	0	0	0	0	0	0	0	0		0	9	DCS	0	1	0
Mary Moodley Clinic	IsiZulu	Black	Never married	None	Benoni Area	True	True	False	True	True	True	True	True	5031	1	0	Abs every time	0	1	ART	0	0	0	0	0	0	0	0	0	0	0	1	0	0	0	0	0	0	0	0	0	0		3	9	DCS	0	1	0
Mary Moodley Clinic	IsiZulu	Black	Never married	None	Benoni Area	True	True	False	True	True	True	True	True	5020	1	0	Never	0	0		0	0	0	0	0	0	0	0	0	0	0	1	0	0	0	0	0	0	0	0	0	0		7			0	1	0
Mary Moodley Clinic	IsiZulu	Black	Never married	Steady	Benoni Area	True	True	False	True	True	True	True	True	5020	2	0	Sometimes	0	0		0	0	0	0	0	0	0	0	0	0	0	1	0	0	0	0	0	0	0	0	0	0		0	1		0	1	0
Mary Moodley Clinic	IsiZulu	Black	Never married	None	Benoni Area	True	True	False	True	True	True	True	True	5020	3	0	Never	0	0		0	0	0	0	0	0	0	0	0	0	0	1	0	0	0	0	0	0	0	0	0	0		7			0	1	0
Mary Moodley Clinic	IsiZulu	Black	Never married	None	Other Areas	True	True	False	True	True	True	True	True	6039	2	0	Sometimes	0	0		0	0	0	0	0	0	0	0	0	0	0	1	0	0	0	0	0	0	0	0	0	0		0	1		0	1	0
Mary Moodley Clinic	IsiZulu	Black	Never married	None	Tembisa Main	True	True	False	True	True	True	True	True	6039	1	0	Sometimes	0	0		0	0	0	0	0	0	0	0	0	0	0	1	0	0	0	0	0	0	0	0	0	0		0	1		0	1	0
Mary Moodley Clinic	IsiZulu	Black	Never married	None	Benoni Area	True	True	False	True	True	True	True	True	6038	0	0	Never	0	0		0	0	0	0	0	0	0	0	0	0	0	1	0	0	0	0	0	0	0	0	0	0		0	1		0	1	0
Mary Moodley Clinic	Sesotho	Black	Never married	None	Benoni Area	True	True	False	True	True	True	True	True	6038	1	0	Sometimes	0	0		0	0	0	0	0	0	0	0	0	0	0	1	0	0	0	0	0	0	0	0	0	0		0	1		0	1	0
Mary Moodley Clinic	IsiZulu	Black	Never married	None	Benoni Area	True	True	False	True	True	True	True	True	6038	2	0	Abs every time	0	0		0	0	0	0	0	0	0	0	0	0	0	0	0	0	0	0	0	0	0	1	0	1	CRACKS ON THE FORESKIN	0	1		0	1	0
Mary Moodley Clinic	IsiZulu	Black	Never married	None	Benoni Area	True	True	False	True	True	True	True	True	6038	2	0	Sometimes	0	0		0	0	0	0	0	0	0	0	0	0	0	1	0	0	0	0	0	0	0	0	0	0		0	1		0	1	0
Mary Moodley Clinic	IsiZulu	Black	Never married	None	Benoni Area	True	True	False	True	True	True	True	True	6038	2	0	Abs every time	0	0		0	0	0	0	0	0	0	0	0	0	0	1	0	0	0	0	0	0	0	0	0	0		0	1		0	1	0
Mary Moodley Clinic	IsiZulu	Black	Never married	None	Benoni Area	True	True	False	True	True	True	True	True	6038	2	0	Sometimes	0	0		0	0	0	0	0	0	0	0	0	0	0	1	0	0	1	0	0	0	0	0	0	0		0	1		0	1	0
Mary Moodley Clinic	IsiZulu	Black	Never married	Steady	Benoni Area	True	True	False	True	True	True	True	True	6038	2	0	Sometimes	0	0		0	0	0	0	0	0	0	0	0	0	0	1	0	0	0	0	0	0	0	0	0	0		0	1		0	1	0
Mary Moodley Clinic	IsiZulu	Black	Never married	None	Benoni Area	True	True	False	True	True	True	True	True	6038	10	0	Sometimes	0	0		0	0	0	0	0	0	0	0	0	0	0	1	0	0	0	0	0	0	0	0	0	0		0	1		0	1	0
Mary Moodley Clinic	IsiZulu	Black	Never married	None	Benoni Area	True	True	False	True	True	True	True	True	4001	1	0	Never	0	0		0	0	0	0	0	0	0	0	0	0	0	1	0	0	0	0	0	0	0	0	0	0		0	1		0	1	0
Mary Moodley Clinic	IsiZulu	Black	Never married	Steady	Benoni Area	True	True	False	True	True	True	True	True	5036	1	0	Never	0	0		0	0	0	0	0	0	0	0	0	0	0	1	0	0	0	0	0	0	0	0	0	0		0	9	DHC	0	1	0
Mary Moodley Clinic	IsiZulu	Black	Never married	Some	Benoni Area	True	True	False	True	True	True	True	True	5036	2	0	Most times	0	0		0	0	0	0	0	0	0	0	0	0	0	1	0	0	0	0	0	0	0	0	0	0		0	9	DHC	0	1	0
Mary Moodley Clinic	IsiZulu	Black	Never married	Steady	Benoni Area	True	True	False	True	True	True	True	True	5036	3	0	Sometimes	0	0		0	0	0	0	0	0	0	0	0	0	0	1	0	0	0	0	0	0	0	0	0	0		0	9	DHC	0	1	0
Mary Moodley Clinic	IsiZulu	Black	Never married	None	Benoni Area	True	True	False	True	True	True	True	True	5036	4	0	Sometimes	0	0		0	0	0	0	0	0	0	0	0	0	0	1	0	0	0	0	0	0	0	0	0	0		0	9	DHC	0	1	0
Mary Moodley Clinic	IsiZulu	Black	Never married	None	Benoni Area	True	True	False	True	True	True	True	True	5036	1	0	Never	0	0		0	0	0	0	0	0	0	0	0	0	0	1	0	0	0	0	0	0	0	0	0	0		0	9	DHC	0	1	0
Mary Moodley Clinic	IsiZulu	Black	Never married	None	Benoni Area	True	True	False	True	True	True	True	True	5036	2	0	Sometimes	0	0		0	0	0	0	0	0	0	0	0	0	0	1	0	0	0	0	0	0	0	0	0	0		0	9	DHC	0	1	0
Mary Moodley Clinic	Other	Black	Married	Steady	Benoni Area	True	True	False	True	True	True	True	True	5036	1	0	Never	0	0		0	0	0	0	0	0	0	0	0	0	0	1	0	0	0	0	0	0	0	0	0	0		0	9	DHC	0	1	0
Mary Moodley Clinic	IsiZulu	Black	Never married	None	Benoni Area	True	True	False	True	True	True	True	True	5020	4	0	Sometimes	0	0		0	0	0	1	0	0	0	0	0	0	0	1	0	0	0	1	1	0	0	0	0	0		0	9	DCS	0	0	0
Mary Moodley Clinic	IsiZulu	Black	Never married	Steady	Benoni Area	True	True	False	True	True	True	True	True	5020	1	0	Never	0	0		0	0	0	0	0	0	0	0	0	0	0	1	0	0	0	0	0	0	0	0	0	0		0	9	DCS	0	1	0
Mary Moodley Clinic	Other	Black	Married	Steady		True	True	False	True	True	True	True	True	5020	1	0	Abs every time	0	0		0	0	0	0	0	0	0	0	0	0	0	1	0	0	0	0	0	0	0	0	0	0		0	1		0	1	0
Mary Moodley Clinic	Other	Black	Never married	None	Benoni Area	True	True	False	True	True	True	True	True	4001	1	0	Abs every time	0	0		0	0	0	0	0	0	0	0	0	0	0	1	0	0	0	0	0	0	0	0	0	0		0	9	DCS	0	1	0
Mary Moodley Clinic	IsiZulu	Black	Never married	Steady	Benoni Area	True	True	False	True	True	True	True	True	4001	2	0	Abs every time	0	0		0	0	0	0	0	0	0	0	0	0	0	1	0	0	0	0	0	0	0	0	0	0		0	1		0	1	0
Mary Moodley Clinic	IsiZulu	Black	Never married	None	Benoni Area	True	True	False	True	True	True	True	True	4001	3	0	Sometimes	0	0		0	0	0	0	0	0	0	0	0	0	0	1	0	0	0	0	0	0	0	0	0	0		0	1		0	1	0
Mary Moodley Clinic	IsiZulu	Black	Never married	Steady	Benoni Area	True	True	False	True	True	True	True	True	5019	1	0	Sometimes	0	0		0	0	0	0	0	0	0	0	0	0	0	1	0	0	0	0	0	0	0	0	0	0		0	9	DCS	0	1	0
Mary Moodley Clinic	Other	Black	Married	Steady	Benoni Area	True	True	False	True	True	True	True	True	5019	1	0	Sometimes	0	0		0	0	0	0	0	0	0	0	0	0	0	1	0	0	0	0	0	0	0	0	0	0		0	1		0	1	0
Mary Moodley Clinic	IsiZulu	Black	Never married		Benoni Area	True	True	False	True	True	True	True	True	5019	1	0	Abs every time	0	0		0	0	0	0	0	0	0	0	0	0	0	1	0	0	0	0	0	0	0	0	0	0		3	1		0	1	0
Mary Moodley Clinic	IsiZulu	Black	Never married	None	Benoni Area	True	True	False	True	True	True	True	True	5019	2	0	Abs every time	0	0		0	0	0	0	0	0	0	0	0	0	0	1	0	0	0	0	0	0	0	0	0	0		0	1		0	1	0
Mary Moodley Clinic	IsiZulu	Black	Never married	Steady	Benoni Area	True	True	False	True	True	True	True	True	5019	4	0	Abs every time	0	0		0	0	0	0	0	0	0	0	0	0	0	1	0	0	0	0	0	0	0	0	0	0		0			0	1	0
Mary Moodley Clinic	IsiZulu	Black	Never married	None	Benoni Area	True	True	False	True	True	True	True	True	4001	1	0	Sometimes	0	0		0	0	0	0	0	0	0	0	0	0	0	1	0	0	0	0	0	0	0	0	0	0		7	1		1	1	0
Mary Moodley Clinic	IsiZulu	Black	Never married	Steady	Benoni Area	True	True	False	True	True	True	True	True	5019	2		Sometimes	0	0		0	0	0	0	0	0	0	0	0	0	0	1	0	0	0	0	0	0	0	0	0	0		0	1		0	1	0
Mary Moodley Clinic	IsiZulu	Black	Never married	None	Benoni Area	True	True	False	True	True	True	True	True	4001	2	0	Abs every time	0	0		0	0	0	0	0	0	0	0	0	0	0	1	0	0	0	0	0	0	0	0	0	0		0	1		0	1	0
Mary Moodley Clinic	IsiZulu	Black	Never married	None	Benoni Area	True	True	False	True	True	True	True	True	5031	1	0	Abs every time	0	0		0	0	0	0	0	0	0	0	0	0	0	1	0	0	0	0	0	0	0	0	0	0		7	1		0	1	0
Dan Kubheka Clinic	Other	Black	Never married	None	Benoni Area	True	True	True	True	True	True	True	True	3001	1	0	Sometimes	0	0		0	0	0	0	0	0	0	0	0	0	0	1	0	0	0	0	0	0	0	0	0	0		0	9	DHC	0	1	0
Dan Kubheka Clinic	IsiZulu	Black	Never married	None	Benoni Area	True	True	True	True	True	True	True	True	5015	2	0	Sometimes	0	0		0	0	0	0	0	0	0	0	0	0	0	1	0	0	0	0	0	0	0	0	0	0		0	9	DCS	0	1	0
Dan Kubheka Clinic	IsiZulu	Black	Never married		Benoni Area	True	True	True	True	True	True	True	True	5020	2	0	Sometimes	0	0		0	0	0	0	0	0	0	0	0	0	0	1	0	0	0	0	0	0	0	0	0	0		0	9	DHC	0	1	0
Dan Kubheka Clinic	IsiZulu	Black	Married	None	Benoni Area	True	True	True	True	True	True	True	True	3001	2	0	Sometimes	0	0		0	0	0	0	0	0	0	0	0	0	0	1	0	0	0	0	0	0	0	0	0	0		7			0	1	0
Dan Kubheka Clinic	IsiZulu	Black	Never married	None	Benoni Area	True	True	True	True	True	True	True	True	3001	3	0	Abs every time	0	0		0	0	0	0	0	0	0	0	0	0	0	1	0	0	0	0	0	0	0	0	0	0		0	1		0	1	0
Dan Kubheka Clinic	IsiZulu	Black	Never married	Steady	Benoni Area	True	True	True	True	True	True	True	True	3001	3	0	Sometimes	0	0		0	0	0	0	0	0	0	0	0	0	0	1	0	0	0	0	0	0	0	0	0	0		3			0	1	0
Dan Kubheka Clinic	IsiZulu	Black	Never married	None	Benoni Area	True	True	True	True	True	True	True	True	3001	1	0	Sometimes	0	0		0	0	0	0	0	0	0	0	0	0	0	1	0	0	0	0	0	0	0	0	0	0		0	9	DCS	0	1	0
Dan Kubheka Clinic	IsiZulu	Black	Never married	None	Benoni Area	True	True	True	True	True	True	True	True	5015	1	0	Sometimes	0	0		0	0	0	0	0	0	0	0	0	0	0	1	0	0	0	0	0	0	0	0	0	0		0	9	DCS	0	1	0
Dan Kubheka Clinic	IsiZulu	Black	Never married	None	Benoni Area	True	True	True	True	True	True	True	True	3001	1	0	Never	0	0		0	0	0	0	0	0	0	0	0	0	0	1	0	0	0	0	0	0	0	0	0	0		7			0	1	0
Dan Kubheka Clinic	IsiZulu	Black	Never married	None	Benoni Area	True	True	True	True	True	True	True	True	5031	1	0	Sometimes	0	0		0	0	0	0	0	0	0	0	0	0	0	1	0	0	0	0		0	0	0	0	0		1	9	DCS	0	1	0
Dan Kubheka Clinic	IsiZulu	Black	Never married	None	Boskburg Area	True	True	True	True	True	True	True	True	5031	1	0	Sometimes	0	0		0	0	0	0	0	0	0	0	0	0	0	1	0	0	0	0	0	0	0	0	0	0		0	9	DCS	0	1	0
Dan Kubheka Clinic	isiXhosa	Black	Never married	None	Benoni Area	True	True	True	True	True	True	True	True	5031	1	0	Sometimes	0	0		0	0	0	0	0	0	0	0	0	0	0	1	0	0	0	0	0	0	0	0	0	0		0	9	DCS	0	1	0
Dan Kubheka Clinic	IsiZulu	Black	Never married	None	Benoni Area	True	True	True	True	True	True	True	True	5031	1	0	Sometimes	0	0		0	0	0	0	0	0	0	0	0	0	0	1	0	0	0	0	0	0	0	0	0	0		0	9	DCS	0	1	0
Dan Kubheka Clinic	IsiZulu	Black	Never married	None	Boskburg Area	True	True	True	True	True	True	True	True	5031	0	0	Sometimes	0	0		0	0	0	0	0	0	0	0	0	0	0	1	0	0	0	0	0	0	0	0	0	0		1	9	DCS	0	1	0
Dan Kubheka Clinic	IsiZulu	Black	Never married	None	Boskburg Area	True	True	True	True	True	True	True	True	5031	1	0	Sometimes	0	0		0	0	0	0	0	0	0	0	0	0	0	1	0	0	0	0	0	0	0	0	0	0		1	9	DCS	0	1	0
Dan Kubheka Clinic	Sepedi	Black	Never married	None	Boskburg Area	True	True	True	True	True	True	True	True	5031	1	0	Sometimes	0	0		0	0	0	0	0	0	0	0	0	0	0	1	0	0	0	0	0	0	0	0	0	0		1	9	DCS	0	1	0
Dan Kubheka Clinic	isiXhosa	Black	Widow	Some	Benoni Area	True	True	True	True	True	True	True	True	5012	0	0	Never	0	0		1	0	0	0	0	0	0	0	0	0	0	1	0	0	0	0	0	0	0	0	0	0		5	9	DCS	0	1	0
Dan Kubheka Clinic	IsiZulu	Black	Never married	None	Benoni Area	True	True	True	True	True	True	True	True	5031	2	0	Sometimes	0	0		0	1	1	0	0	0	0	0	0	0	0	1	0	0	0	0	0	0	0	0	0	0		1	9	DCS	0	1	0
Dan Kubheka Clinic	IsiZulu	Black	Never married	None	Boskburg Area	True	True	True	True	True	True	True	True	5012	2	0	Abs every time	0	0		0	0	0	0	0	0	0	0	0	0	0	1	0	0	0	0	0	0	0	0	0	0		0	9	DCS	0	1	0
Dan Kubheka Clinic	IsiZulu	Black	Never married	None	Benoni Area	True	True	True	True	True	True	True	True	5012	1	0	Sometimes	0	0		0	0	0	0	0	0	0	0	0	0	0	1	0	0	0	0	0	0	0	0	0	0		0	9	DCS	0	1	0
Dan Kubheka Clinic	IsiZulu	Black	Never married	Steady	Benoni Area	True	True	True	True	True	True	True	True	5012	1	0	Abs every time	0	0		1	0	0	0	0	0	0	0	0	0	0	1	0	0	0	0	0	0	0	0	0	0		3	9	DCS	0	1	0
Dan Kubheka Clinic	IsiZulu	Black	Never married	Steady	Benoni Area	True	True	True	True	True	True	True	True	5012	1	0	Never	0	0		0	0	0	0	0	0	0	0	0	0	0	1	0	0	0	0	0	0	0	0	0	0		0	9	DCS	0	1	0
Dan Kubheka Clinic	IsiZulu	Black	Never married	Some	Benoni Area	True	True	True	True	True	True	True	True	5012	3	0	Sometimes	0	0		0	0	0	0	0	0	0	0	0	0	0	1	0	0	0	0	0	0	0	0	0	0		0	9	DCS	0	1	0
Dan Kubheka Clinic	IsiZulu	Black	Never married	None	Boskburg Area	True	True	True	True	True	True	True	True	3037	1	0	Sometimes	0	0		0	0	0	0	0	0	0	0	0	0	0	1	0	0	0	0	0	0	0	0	0	0		0	9	DCS	0	1	0
Dan Kubheka Clinic	IsiZulu	Black	Never married	None	Benoni Area	True	True	True	True	True	True	True	True	5031	1	0	Sometimes	0	0		0	0	0	0	0	0	0	0	0	0	0	1	0	0	0	0	0	0	0	0	0	0		0	9	DCS	0	1	0
Dan Kubheka Clinic	IsiZulu	Black	Never married		Benoni Area	True	True	True	True	True	True	True	True	5020	1	0	Never	0	0		0	0	0	0	0	0	0	0	0	0	0	0	0	0	0	0	0	0	0	0	0	0
Dan Kubheka Clinic	IsiZulu	Black	Never married	None	Benoni Area	True	True	True	True	True	True	True	True	5020	3	0	Never	0	0		0	0	0	0	0	0	0	0	0	0	0	1	0	0	0	0	0	0	0	0	0	0		7			0	1	0
Dan Kubheka Clinic	IsiZulu	Black	Never married	None	Other Areas	True	True	True	True	True	True	True	True	7018				8	0		0	0	0	0	0	0	0	0	0	0	0	1	0	0	0	0	0	0	0	0	0	0		0	1		0	1	0
Dan Kubheka Clinic	IsiZulu	Black	Never married		Other Areas	True	True	True	True	True	True	True	True	5020	1	0	Sometimes	1	0		0	0	0	0	0	0	0	0	0	0	0	1	0	0	0	0	0	0	0	0	0	0		0	1		0	1	0
Dan Kubheka Clinic	Sesotho	Black	Never married	Steady	Benoni Area	True	True	True	True	True	True	True	True	5031	0	0					0	1	0	1	0	0	0	0	0	0	0	1	0	0	0	0	0	0	0	0	0	0		3	9	DCS	0	1	0
Dan Kubheka Clinic	Setswana	Black	Married	None	Benoni Area	True	True	True	True	True	True	True	True	5031	2	0	Never	0	0		0	0	0	0	0	0	0	0	0	0	0	1	0	0	0	0	0	0	0	0	0	0		1	9	DCS	0	1	0
Dan Kubheka Clinic	Sepedi	Black	Never married	Steady	Benoni Area	True	True	True	True	True	False	False	False	4004	1	0	Sometimes	0	0		0	0	0	0	0	0	0	0	0	0	0	1	0	0	0	0	0	0	0	0	0	0		0	1		0	1	0
Dan Kubheka Clinic	Other	Black	Never married	None	Benoni Area	True	True	True	True	True	False	False	False	4004	1	0	Abs every time	0	1	ARVS	0	0	0	0	0	0	0	0	0	0	0	1	0	0	0	0	0	0	0	0	0	0		3	9	DCS	0	1	0
Dan Kubheka Clinic	IsiZulu	Black	Never married	None	Benoni Area	True	True	True	True	True	False	False	False	4004	1	0	Never	0	0		0	0	0	0	0	0	0	0	0	0	0	1	0	0	0	0	0	0	0	0	0	0		0	1		0	1	0
Dan Kubheka Clinic	IsiZulu	Black	Never married	None	Benoni Area	True	True	True	True	True	False	False	False	4004	2	0	Abs every time	0	0		0	0	0	0	0	0	0	0	0	0	0	1	0	0	0	0	0	0	0	0	0	0		7	9	DCS	0	1	0
Dan Kubheka Clinic	Sesotho	Black	Never married	Steady	Benoni Area	True	True	True	False	False	False	False	False
Dan Kubheka Clinic	Sepedi	Black	Never married	None	Benoni Area	True	True	True	False	False	False	False	False	5014	0	0	Never	0	0		0	0	0	0	0	0	0	0	0	0	0	1	0	0	0	0	0	0	0	0	0	0		0	9	DCS	0	1	0
Dan Kubheka Clinic	IsiZulu	Black	Never married	None	Benoni Area	True	True	True	False	False	False	False	True	4001	0	0	Never	0	0		0	0	0	0	0	0	0	0	0	0	1	0	0	0	0	0	0	0	0	0	0	0		0	9	DCS	0	1	0
Dan Kubheka Clinic	Sesotho	Black	Married	Steady	Benoni Area	True	True	True	False	False	False	False	True	5013	1	0	Never	0	0		1	0	0	0	0	0	0	0	0	0	0	1	0	0	0	0	0	0	0	0	0	0	EPILEPSI	0	1		0	1	0
Dan Kubheka Clinic	Other	Black	Never married	Some	Benoni Area	True	True	True	False	False	True	True	True	6039	2	0	Sometimes	0	0		0	0	0	0	0	0	0	0	0	0	0	1	0	0	0	0	0	0	0	0	0	0		0	9	DCS	0	1	0
Dan Kubheka Clinic	IsiZulu	Black	Never married	Steady	Benoni Area	True	True	True	True	True	True	True	True	6038	1	0	Abs every time	0	0		0	0	0	0	0	0	0	0	0	0	0	1	0	0	0	0	0	0	0	0	0	0		0	9	DCS	0	1	0
Dan Kubheka Clinic	IsiZulu	Black	Never married	None	Benoni Area	True	True	True	True	True	True	True	True	6038	1	0	Never	0	1	TINFISA	0	0	0	0	0	0	0	0	0	0	0	1	0	0	0	0	0	0	0	0	0	0		7	1		0	1	0
Dan Kubheka Clinic	Sesotho	Black	Never married	None	Benoni Area	True	True	False	True	True	True	True	True	4001	1	0	Abs every time	0	0		0	0	0	0	0	0	0	0	0	0	0	1	0	0	0	0	0	0	0	0	0	0	HAD PARTIAL CIRCUMCISION DONE TRADITIONALLY	0	9	DCS	0	1	0
Dan Kubheka Clinic	IsiZulu	Black	Never married	Steady	Benoni Area	True	True	False	True	True	True	True	True	4001	2	0	Sometimes	0	0		0	0	0	0	0	0	0	0	0	0	0	1	0	0	0	0	0	0	0	0	0	0		0	9	DCS	0	1	0
Dan Kubheka Clinic	Sesotho	Black	Never married	None	Benoni Area	True	True	False	True	True	True	True	True	4001	1	0	Sometimes	0	0		0	0	0	0	0	0	0	0	0	0	0	1	0	0	0	0	0	0	0	0	0	0		0	1		0	1	0
Dan Kubheka Clinic	IsiZulu	Black	Married	Steady	Benoni Area	True	True	False	True	True	True	True	True	5013	1	0	Never	0	0		0	0	0	0	0	0	0	0	0	0	0	1	0	0	0	0	0	0	0	0	0	0		0	1		0	1	0
Dan Kubheka Clinic	IsiZulu	Black	Never married	None	Benoni Area	True	True	False	False	False	True	True	True	5036	1	0	Abs every time	0	0		0	0	0	0	0	0	0	0	0	0	0	1	0	0	0	0	0	0	0	0	0	0		4	1		0	1	0
Dan Kubheka Clinic	IsiZulu	Black	Never married	None	Benoni Area	True	True	False	True	True	True	True	True	5013	1	0	Never	0	0		0	0	0	0	0	0	0	0	0	0	0	1	0	0	0	0	0	0	0	0	0	0		0	1		0	1	0
Dan Kubheka Clinic	IsiZulu	Black	Never married	Steady	Benoni Area	True	True	False	True	True	True	True	True	5015	1	0	Sometimes	0	0		0	0	0	0	0	0	0	0	0	0	0	1	0	0	0	0	0	0	0	0	0	0		0	9	DCS	0	1	0
Dan Kubheka Clinic	IsiZulu	Black	Never married	Steady		True	True	False	True	True	True	True	True	6038	2	0	Sometimes	0	0		0	1	0	0	0	0	0	0	0	0	0	1	0	0	0	0	0	0	0	0	0	0		0	9	DCS	0	1	0
Dan Kubheka Clinic	IsiZulu	Black		None		True	True	False	True	True	True	True	True	6038	1	0	Never	0	0		0	0	0	0	0	0	0	0	0	0	0	1	0	0	0	0	0	0	0	0	0	0		0	1		0	1	0
Dan Kubheka Clinic	IsiZulu	Black	Never married	None	Benoni Area	True	True	False	False	True	True	True	True	6039	1	0	Sometimes	0	1	EPILEPTIC TREATMENT	1	0	0	0	0	0	0	0		0	0	1	0	0	0	0	0	0	0	0	0	0		2	1		0	1	0
Dan Kubheka Clinic	Sesotho	Black	Married	Steady	Benoni Area	True	True	False	False	True	True	True	True	6039	1	0	Sometimes	0	0		0	0	0	0	0	0	0	0	0	0	0	1	0	0	0	0	0	0	0	0	0	0		0	1		0	1	0
Dan Kubheka Clinic	Other	Black	Never married	None	Benoni Area	True	True	False	False	True	True	True	True	6039	2	0	Sometimes	0	0		0	0	0	0	0	0	0	0	0	0	0	1	0	0	0	0	0	0	0	0	0	0		0	1		0	1	0
Dan Kubheka Clinic	Tsonga	Black	Never married	None	Benoni Area	True	True	False	False	True	True	True	True	6039	1	0	Sometimes	0	0		0	0	0	0	0	0	0	0	0	0	0	1	0	0	0	0	0	0	0	0	0	0		0	1		0	1	0
Dan Kubheka Clinic	Other	Black	Never married	Steady	Benoni Area	True	True	False	False	False	True	True	True	5036	1	0	Abs every time	0	0		0	0	0	0	0	0	0	0	0	0	0	1	0	0	0	0	0	0	0	0	0			7	1		0	1	0
Dan Kubheka Clinic	IsiZulu	Black	Never married	None	Benoni Area	True	True	False	False	False	True	True	True	5036	0	0		0	0		0	0	0	0	0	0	0	0	0	0	0	1	0	0	0	0	0	0	0	0	0	0		0	1		0	1	0
Dan Kubheka Clinic	isiXhosa	Black	Never married	None	Benoni Area	True	True	False	False	False	True	True	True	5036	0	0	Never	0	0		0	0	0	0	0	0	0	0	0	0	0	1	0	0	0	0	0	0	0	0	0	0		7	1		0	1	0
Dan Kubheka Clinic	IsiZulu	Black	Never married	None	Benoni Area	True	True	False	False	False	True	True	True	5036	1	0	Abs every time	0	0		0	0	0	0	0	0	0	0	0	0	0	1	0	0	0	0	0	0	0	0	0	0		0	9	DCS	0	1	0
Dan Kubheka Clinic	IsiZulu	Black	Never married	None	Benoni Area	True	True	False	False	False	True	True	True	5036	0	0	Never	0	0		0	0	0	0	0	0	0	0	0	0	0	1	0	0	0	0	0	0	0	0	0	0		7	1		0	1	0
Dan Kubheka Clinic	IsiZulu	Black	Never married	None	Benoni Area	True	True	False	False	False	True	True	True	5036	0	0	Abs every time	0	0		0	0	0	0	0	0	0	0	0	0	0	1	0	0	0	0	0	0	0	0	0	0		7	1		0	1	0
Dan Kubheka Clinic	IsiZulu	Black	Never married	None	Benoni Area	True	True	False	False	False	True	True	True	5033	0	0	Never	0	0		0	0	0	0	0	0	0	0	0	0	0	1	0	0	0	0	0	0	0	0	0	0		0	9	DCS	0	1	0
Dan Kubheka Clinic	Sesotho	Black	Never married	None	Benoni Area	True	True	False	False	False	True	True	True	5033	0	0	Never	0	0		0	0	0	0	0	0	0	0	0	0	0	1	0	0	0	0	0	0	0	0	0	0		0	9	DCS	0	1	0
Dan Kubheka Clinic	IsiZulu	Black	Never married	None	Benoni Area	True	True	False	False	False	True	True	True	5036	0	0		0	0		0	0	0	0	0	0	0	0	0	0	0	1	0	0	0	0	0	0	0	0	0	0		0	1		0	1	0
Dan Kubheka Clinic	Sesotho	Black	Never married	None	Benoni Area	True	True	False	False	False	True	True	True	5036	2	0	Abs every time	0	0		0	0	0	0	0	0	0	0	0	0	0	1	0	0	0	0	0	0	0	0	0	0		0	1		0	1	0
Dan Kubheka Clinic	Sesotho	Black	Never married	None	Benoni Area	True	True	False	False	False	True	True	True	5020	1	0	Abs every time	0	0		0	0	0	0	0	0	0	0	0	0	0	1	0	0	0	0	0	0	0	0	0	0		0	1		0	1	0
Dan Kubheka Clinic	Other	Black	Never married	None	Benoni Area	True	True	False	False	False	True	True	True	5020	1	0	Sometimes	0	0		0	0	0	0	0	0	0	0	0	0	0	1	0	0	0	0	0	0	0	0	0	0		0	1		0	1	0
Dan Kubheka Clinic	IsiZulu	Black	Never married	None	Benoni Area	True	True	False	True	True	True	True	True	5031	2	0	Never	0	0		0	0	0	0	0	0	0	0	0	0	0	1	0	0	0	0	0	0	0	0	0	0		0	1		0	1	0
Dan Kubheka Clinic	Other	Black	Never married	None	Benoni Area	True	True	False	True	True	True	True	True	5031	1	0	Never	0	0		0	0	0	0	0	0	0	0	0	0	0	1	0	0	0	0	0	0	0	0	0	0		0	1		0	1	0
Dan Kubheka Clinic	Sesotho	Black	Never married	None	Benoni Area	True	True	False	True	True	True	True	True	5020	0	0		0	0		0	0	0	0	0	0	0	0	0	0	0	1	0	0	0	0	0	0	0	0	0	0		0	1		0	1	0
Dan Kubheka Clinic	IsiZulu	Black	Never married	None	Benoni Area	True	True	False	True	True	True	True	True	6038	0	0	Never	0	0		0	0	0	0	0	0	0	0	0	0	0	1	0	0	0	0	0	0	0	0	0	0		0	9	DCS	0	1	0
Dan Kubheka Clinic	Other	Black	Never married	Steady	Benoni Area	True	True	False	True	True	True	True	True	6038	1	0	Abs every time	0	0		0	0	0	0	0	0	0	0	0	0	0	1	0	0	0	0	0	0	0	0	0	0		0	9	DCS	0	1	0
Dan Kubheka Clinic	IsiZulu	Black	Never married	None	Benoni Area	True	True	False	True	True	True	True	True	6038	1	0	Abs every time	0	0		0	0	0	0	0	0	0	0	0	0	0	1	0	0	0	0	0	0	0	0	0	0		0	9	DCS	0	1	0
Dan Kubheka Clinic	IsiZulu	Black	Never married	None	Benoni Area	True	True	False	True	True	True	True	True	5019	3	0	Sometimes	1	0		0	0	0	0	0	0	0	0	0	0	0	1	0	0	0	0	0	0	0	0	0	0		0	1		0	1	0
Dan Kubheka Clinic	IsiZulu	Black	Never married	None	Benoni Area	True	True	False	True	True	True	True	True	5019	3	0	Sometimes	0	0		0	0	0	0	0	0	0	0	0	0	0	1	0	0	0		0	0	0	0	0	0		0	9	DCS	0	1	0
Dan Kubheka Clinic	IsiZulu	Black	Never married	None	Benoni Area	True	True	False	True	True	True	True	True	5019	1	0	Sometimes	0	0		0	0	0	0	0	0	0	0	0	0	0	1	0	0	0	0	0	0	0	0	0	0		0	9	DCS	0	1	0
Dan Kubheka Clinic	Other	Black	Married	Some	Benoni Area	True	True	False	True	True	True	True	True	6039	2	0	Sometimes	0	0		0	0	0	0	0	0	0	0	0	0	0	1	0	0	0	0	0	0	0	0	0	0		0	1		0	1	0
Dan Kubheka Clinic	Tsonga	Black	Never married	None	Benoni Area	True	True	False	True	True	True	True	True	5020	2	0	Never	0	0		0	0	0	0	0	0	0	0	0	0	0	1	0	0	0	0	0	0	0	0	0	0		0	1		0	1	0
Dan Kubheka Clinic	Sesotho	Black	Never married	None	Benoni Area	True	True	False	True	True	True	True	True	5020	2	0	Abs every time	0	0		0	0	0	0	0	0	0	0	0	0	0	1	0	0	0	0	0	0	0	0	0	0		0	1		0	1	0
Winnie Mandela Clinic	IsiZulu				THCC	False	True	True	True	True	True	True	True	2999				0	0		0	0	0	0	0	0	0	0	0	0	0	1	0	0	0	0		0	0	0	0	0
Winnie Mandela Clinic	IsiZulu				Other Areas	False	True	True	True	True	True	True	True	2999				0	0		0	1	0	0	0	0	1	0	0	0	0	1	0	0	0	0		0	0	0	0	0
Winnie Mandela Clinic	IsiZulu				Other Areas	False	True	True	True	True	True	True	True	2999				0	0		0	0	0	0	0	0	0	0	0	0	0	0	0	0	0	0		0	0	0	0	0
Winnie Mandela Clinic	Sesotho				Endayeni	False	True	True	True	True	True	True	True	2999				0	0		0	0	0	0	0	0	0	0	0	0	0	0	0	0	0	0		0	0	0	0	0
Winnie Mandela Clinic	IsiZulu				Winnie Mandela	False	True	True	True	True	True	True	True	2999				0	0		0	0	0	0	0	0	0	0	0	0	0	1	0	0	0	0		0	0	0	0	0
Winnie Mandela Clinic	Sesotho				Winnie Mandela	False	True	True	True	True	True	True	True
Winnie Mandela Clinic	Sesotho				Esangweni	False	True	True	True	True	True	True	True	5020	0	0		0	0		0	0	0	0	0	0	0	0	0	0	0	1	0	0	0	0	0	0	0	0	0	0					0	1	0
Winnie Mandela Clinic	Other				Winnie Mandela	False	True	True	True	True	True	True	True	2999				0	0		0	0	0	0	0	0	0	0	0	0	0	1	0	0	0	0		0	0	0	0	0
Winnie Mandela Clinic	Sesotho				THCC	False	True	True	True	True	True	True	True	6001							0	0	0	0	0	0	0	0	0	0	0	1	0	0	0	0	0	0	0	0	0	0		3	1		0	1	0
Winnie Mandela Clinic	isiXhosa				Winnie Mandela	False	True	True	True	True	True	True	True	2999				0	0		0	0	0	0	0	0	1	0	0	0	0	1	0	0	0	0		0	0	0	0	0
Winnie Mandela Clinic	Setswana				Tembisa Main	False	True	True	True	True	True	True	True	2999				0	0		0	1	0	0	0	0	0	0	0	0	0	1	0	0	0	0		0	0	0	0	0
Winnie Mandela Clinic	IsiZulu				Other Areas	False	True	True	True	True	True	True	True	2999				1	0		0	0	0	0	0	0	0	0	0	0	0	1	0	0	0	0		0	0	0	0	0
Winnie Mandela Clinic	isiXhosa				Other Areas	False	True	True	True	True	True	True	True	5009	1	0	Abs every time	0	1	ARVS	0	0	0	0	0	0	0	0	0	0	0	1	0	0	0	0	0	0	0	0	0	0		3	9	DCS	0	1	0
Winnie Mandela Clinic	Sesotho				Other Areas	False	True	True	True	True	True	True	True	2999				0	0		0	1	0	0	0	0	0	0	0	0	0	1	0	0	0	1		0	0	0	0	0
Winnie Mandela Clinic	IsiZulu				Other Areas	False	True	True	True	True	True	True	True	3002																														5
Winnie Mandela Clinic	Sesotho				Other Areas	False	True	True	True	True	True	True	True	2999				0	0		0	1	0	0	0	0	0	0	0	0	0	1	0	0	0	0		0	0	0	0	0
Winnie Mandela Clinic	Sesotho				Other Areas	False	True	True	True	True	True	True	True	2999				0	0		0	0	0	0	0	0	0	0	0	0	0	1	0	0	0	0		0	0	0	0	0
Winnie Mandela Clinic	IsiZulu				Other Areas	False	True	True	True	True	True	True	True	6005	0	0	Never	0	0		0	0	0	0	0	0	0	0	0	0	0	0	0	0	0	0	0	0	0	0	0	0		0	1			1	0
Winnie Mandela Clinic	Sesotho	Black	Never married	Steady	Winnie Mandela	False	True	True	True	True	True	True	True	5020	1	0	Sometimes	0	0		1	0	0	0	0	0	0	0	0	0	0	1	0	0	0	0	0	0	0	0	0	0		3	9		0	1	0
Winnie Mandela Clinic	Sesotho	Black	Never married	None	Endayeni	False	True	True	True	True	True	True	True	5016	2	0		0	0		0	0	0	0	0	0	0	0	0	0	0	1	0	0	0	0	0	0	0	0	0	0		5
Winnie Mandela Clinic	IsiZulu	Black	Never married	None	Other Areas	False	True	True	True	True	True	True	True	6003	1	0		0	0		0	0	0	0	0	0	0	0	0	0	0	1	0	1	0	0	1	0	0	0	0	0		5
Winnie Mandela Clinic	Other	Black	Never married	Steady	Other Areas	False	True	True	True	True	True	True	True	5016	1	0		0	0		0	0	0	1	0	0	0	0	0	0	0	1	0	0	0	0	0	0	0	0	0	0		0
Winnie Mandela Clinic	IsiZulu	Black	Married	Steady	Other Areas	False	True	True	True	True	True	True	True	5016	1	0		0	0		0	0	0	0	0	0	0	0	0	0	0	1	0	0	0	0	0	0	0	0	0	0		0
Winnie Mandela Clinic	Other	Black	Never married	Steady	Other Areas	True	True	True	False	False	False	False	False	4003	2	0		0	0		8	0	0	0	0	0	0	0	0	0		0		1		1	1	0	0		0	0		0	1	0	0	0	0
Winnie Mandela Clinic	Tsonga	Black	Never married	Some	THCC	True	True	True	False	False	False	True	True	6001	1	0	Sometimes	0	1	HYPERTENSION ON RX	1	0	0	0	0	0	0	0	0	0	0	1	0	0	0	0	0	0	0	0	0	0		7		0	0	1	0
Winnie Mandela Clinic	Other	Black	Never married	None	Other Areas	True	True	True	True	True	False	False	False	6006	1	0	Sometimes	0	0		0	0	0	0	1	0	0	0	0	0	1	0	0	1	0	0	1	0	1	0	0	0		0	1		0	0	0
Winnie Mandela Clinic	isiXhosa	Black	Married	Steady	Other Areas	True	True	True	True	True	False	True	True	4001	1	0	Never	0	0		0	1	0	0	0	0	0	0	0	0	0	1	0	1	0	0	1	0	0	0	0	0		0	1		0	0	0
Winnie Mandela Clinic	Sepedi	Black	Never married	None	Endayeni	True	True	True	False	False	False	False	True	6005	3	0	Sometimes	0	0		0	0	0	0	0	0	0	0	0	0	0	0	0	0	0	0	0	0	0	0	0	0		7	1			1	0
Winnie Mandela Clinic	IsiZulu	Black	Never married	Steady	Esangweni	True	True	True	True	True	True	True	True	5014	1	0	Abs every time	0	1	ARV	0	0	0	0	0	0	0	0	0	0	0	1	0	0	0	0	0	0	0	0	0	0		3	9	DCS	0	1	0
Winnie Mandela Clinic	Sepedi	Black	Married	Steady		True	True	True	True	True	True	True	True	5020	1	0		0	1	HYPERTENSIVE	1	0	0	0	0	0	0	0	0		0	1	0	0	0	0	0	0	0	0	0	0		7			0	1	0
Winnie Mandela Clinic	IsiZulu	Black	Never married	Steady		True	True	True	True	True	True	False	True	4001	10	0	Most times	0	0		0	1	1	0	1	0	1	0	0	0	0	1	0	1	0	0	0	0	0	0	0	0		0	1		0	0	0
Winnie Mandela Clinic	IsiZulu	Black	Never married	None	Endayeni	True	True	True	True	True	True	True	True	5019	0	0		0	0		0	0	0	0	0	0	0	0	0	0	0	1	0	0	0	0	0	0	0	0	0	0		0	1		0	1	0
Winnie Mandela Clinic	IsiZulu	Black	Married	None		True	True	True	True	True	True	True	True	6001	2	0	Abs every time	0	1	ASPRIN,HYPERTENSIVE DEFAULT.	1	0	0	0	0	0	0	0	0	0	0	1	0	0	0	0	0	0	0	0	0	0		0	1		1	0	0
Winnie Mandela Clinic	Tsonga	Black	Never married	Steady	Other Areas	True	True	True	True	True	True	True	True	6006	1	0	Never	0	0		0	0	0	1	0	0	0	0	0	0	0	1	0	0	0	0	0	0	0	0	0	0		0	1		0	1	0
Winnie Mandela Clinic	IsiZulu	Black	Never married	Steady	Ethafeni	True	True	True	True	True	True	True	True	5033	0	0	Never	0	0		0	0	0	0	0	0	0	0	0	0	0	1	0	0	0	0	0	0	0	0	0	0		7	1		0	1	0
Winnie Mandela Clinic	Setswana	Black	Never married	Steady	Ethafeni	True	True	True	True	True	False	True	True	5031	2	0	Sometimes	0	1	HYPERTENSION	0	0	0	0	0	0	0	0	0	0	0	1	0	0	0	0	0	0	0	0	0	0		0	1		0	1	0
Winnie Mandela Clinic	IsiZulu	Black	Never married	Steady	Other Areas	True	True	True	True	True	False	True	True	5020	2	0	Sometimes	0	1	HYPERTETION	0	0	0	0	0	0	0	0	0	0	0	1	0	0	0	0	0	0	0	0	0	0		0	1		0	1	0
Winnie Mandela Clinic	IsiZulu	Black	Never married	Steady	Other Areas	False	True	True	True	True	True	True	True	6001	1	0	Abs every time	0	0		0	1	1	0	0	0	0	0	0	0	0	1	0	0	1	0	1	0	0	0	0	1	GENITAL WARTS	0	1		0	1	0
Winnie Mandela Clinic	English	Black	Married	Steady	Other Areas	True	True	True	True	True	True	True	True	6001	1	0	Never	0	0		0	1	1	0	0	0	0	0	0	0	0	1	0	0	0	0	0	0	0	0	0	0		7			0	1	0
Winnie Mandela Clinic	Sepedi	Black	Never married	None	Other Areas	True	True	True	False	False	True	True	True	5016	1	0	Sometimes	0	0		0	0	0	0	0	0	0	0	0	0	0	1	0	0	0	0	0	0	0	0	0	0		0	1		0	1	0
Winnie Mandela Clinic	IsiZulu	Black	Never married	None	Erin	True	True	True	False	False	True	True	True	5020	1	0	Abs every time	0	0		0	0	0	0	0	0	0	0	0	0	0	1	0	0	0	0	0	0	0	0	0	0		0	1		0	1	0
Winnie Mandela Clinic	Sepedi	Black	Never married	None	Itereleng	True	True	True	True	True	True	False	True	5020	0	0		0	0		0	0	0	0	0	0	0	0	0	0	0	1	0	0	0	0	0	0	0	0	0	0		0	1		0	1	0
Winnie Mandela Clinic	isiXhosa	Black	Never married	None	Other Areas	True	True	True	True	True	True	True	True	5020		0		0	0		0	0	0	0	0	0	0	0	0	0	0	1	0	0	0	0	0	0	0	0	0	0		0	1		0	1	0
Winnie Mandela Clinic	Sepedi	Black	Never married	None	Other Areas	False	True	True	False	False	True	True	True	5020	3	0	Abs every time	0	0		0	0	0	0	0	0	0	0	0	0	0	1	0	0	0	0	0	0	0	0	0	0		0	1		0	1	0
Winnie Mandela Clinic	Sepedi	Black	Never married	Some	Other Areas	True	True	True	True	True	True	True	True	6005	1	0															0	1	0	0	0	0	0	0	0	0	0	0		0	1		0	1	0
Winnie Mandela Clinic	Sepedi	Black	Never married	Some	Other Areas	True	True	True	True	True	True	True	True	5020	1	0	Abs every time	0	0		0	0	0	0	0	0	0	0	0	0	0	1	0	0	0	1	1	0	0	0	0	0		0	1	0	1	0	0
Winnie Mandela Clinic	IsiZulu	Black	Never married	None	Other Areas	True	True	True	True	True	True	True	True	6001	1	0	Abs every time	0	0		0	0	0	0	0	0	0	0	0	0	0	1	0	0	0	0	0	0	0	0	0	0		0	1		0	1	0
Winnie Mandela Clinic	IsiZulu	Black	Never married	None	Other Areas	True	True	True	True	True	True	True	True	6001	1	0	Most times	0	0		0	0	0	0	0	0	0	0	0	0	0	1	0	0	0	0	0	0	0	0	0	0		0	1		0	1	0
Winnie Mandela Clinic	Sesotho	Black	Never married	None	THCC	True	True	True	True	True	True	True	True	6001	1	0	Sometimes	0	0		0	0	0	0	0	0	0	0	0	0	0	1	0	0	0	0	0	0	0	0	0	0		0	1		0	1	0
Winnie Mandela Clinic	IsiZulu	Black	Never married	None	Winnie Mandela	True	True	True	True	True	True	True	True	6001	0	0	Never	0	0		0	0	0	0	0	0	0	0	0	0	0	1	0	0	0	0	0	0	0	0	0	0		0	1		0	1	0
Winnie Mandela Clinic	IsiZulu	Black	Never married	None	Other Areas	True	True	True	True	True	True	True	True	6001	0	0	Never	1	0	FISH	0	0	0	0	0	0	0	0	0	0	0	1	0	0	0	0	0	0	0	0	0	0		0	1		0	1	0
Winnie Mandela Clinic	Tsonga	Black	Never married	None	THCC	False	True	True	True	True	True	True	True	6001	1	0	Abs every time	0	0		0	0	0	0	0	0	0	0	0	0	0	1	0	0	0	0	0	0	0	0	0	0		0	1		0	1	0
Winnie Mandela Clinic	Other	Black	Never married	None	Other Areas	False	True	True	True	True	True	True	True	6001	0	0	Never	0	0		0	0	0	0	0	0	0	0	0	0	0	1	0	0	0	0	0	0	0	0	0	1	1 TESTECLE PALPABLE	0	1		0	1	0
Winnie Mandela Clinic	English	Black	Never married	Steady	Other Areas	False	True	True	True	True	True	True	True	6001	1	0	Abs every time	0	0		0	0	0	0	0	0	0	0	0	0	0	1	0	0	0	0	0	0	0	0	0	0		0	1		0	1	0
Winnie Mandela Clinic	Tsonga	Black	Never married	None	Other Areas	False	True	True	True	True	True	True	True	6001	1	0	Abs every time	0	0		0	0	0	0	0	0	0	0	0	0	0	1	0	0	0	0	0	0	0	0	0	0		0	1		0	1	0
Winnie Mandela Clinic	Setswana	Black	Never married	None	Tembisa Main	False	True	True	False	False	True	True	True	6001	0	0		0	0		0	0	0	0	0	0	0	0	0	0	0	1	0	0	0	0	0	0	0	0	0			7			0	1	0
Winnie Mandela Clinic	Afrikaans	Black	Never married	None	Other Areas	True	True	True	True	True	True	True	True	6001	2	0	Most times	0	0		0	0	0	0	0	0	0	0	0	0	0	1	0	0	0	0	0	0	0	0	0	0		0	1		0	1	0
Winnie Mandela Clinic	IsiZulu	Black	Never married	None	Benoni Area	True	True	True	False	False	True	True	True	6001	1	0	Never	0	0		0	0	0	0	0	0	0	0	0	0	0	1	0	0	0		0	0	0	0	0	0		0	1		0	1	0
Winnie Mandela Clinic	Tsonga	Black	Never married	None	Tembisa Main	True	True	True	True	True	True	True	True	6001	1	0	Sometimes	0	1	HYPERTENSION, ARV	1	0	0	0	0	0	0	0	0	0	0	1	0	0	0	0	0	0	0	0	0	0		3	9	DCS	0	1	0
Winnie Mandela Clinic	IsiZulu	Black	Never married	None	Tembisa Main	True	True	True	True	True	True	True	True	6001	0	0	Never	0	0		0	0	0	0	0	0	0	0	0	0	0	1	0	0	0	0	0	0	0	0	0	0		0	1		0	1	0
Winnie Mandela Clinic	IsiZulu	Black	Never married	None	THCC	True	True	True	True	True	True	True	True	6001	1	0	Abs every time	0	0		0	0	0	0	0	0	0	0	0	0	0	1	0	0	0	0	0	0	0	0	0	0		0	1		0	1	0
Winnie Mandela Clinic	Tsonga	Black	Never married	None	Other Areas	True	True	True	True	True	True	True	True	6001	0	0	Never	0	0		0	0	0	0	0	0	0	0	0	0	0	1	0	0	0	0	0	0	0	0	0	0		0	1		0	1	0
Winnie Mandela Clinic	Setswana	Black	Never married	None	Other Areas	True	True	True	False	True	True	True	True	6001	1	0	Abs every time	0	0		0	0	0	0	0	0	0	0	0	0	0	1	0	0	0	0	0	0	0	0	0	0		0	1		0	1	0
Winnie Mandela Clinic	IsiZulu	Black	Never married	None	Tembisa Main	True	True	True	True	True	True	True	True	6005	0	0	Sometimes	0	0		0	0	0	0	0	0	0	0	0	0	0	1	0	0	0	0	0	0	0	0	0	0		0	1			1	0
Winnie Mandela Clinic	IsiZulu	Black	Never married	None	Other Areas	True	True	True	True	True	True	True	True	6001	2	0	Most times	0	0		0	0	0	0	0	0	0	0	0	0	0	1	0	0	0	0	0	0	0	0	0	0		0	1		0	1	0
Winnie Mandela Clinic	Sepedi	Black	Never married	None	THCC	True	True	True	True	True	True	True	True	6001	0	0	Never	0	0		0	0	0	0	0	0	0	0	0	0	0	1	0	0	0	0	0	0	0	0	0	0		0	1		0	1	0
Winnie Mandela Clinic	isiXhosa	Black	Never married	None		True	True	True	True	True	True	True	True	6001	0	0	Never	0	0		0	0	0	0	0	0	0	0	0	0	0	1	0	0	0	0	0	0	0	0	0	0		3	9	DCS	0	1	0
Winnie Mandela Clinic	IsiZulu	Black	Never married	None	Other Areas	True	True	True	True	True	True	True	True	6001	0	0	Never	0	0		0	0	0	0	0	0	0	0	0	0	0	1	0	0	0	0	0	0	0	0	0	0		0	1		0	1	0
Winnie Mandela Clinic	Setswana	Black	Never married	None	THCC	True	True	True	True	True	True	True	True	6001	0	0	Never	0	0		0	0	0	0	0	0	0	0	0	0	0	1	0	0	0	0	0	0	0	0	0	0		0	1		0	1	0
Winnie Mandela Clinic	Afrikaans	Black	Never married	None	Other Areas	True	True	True	True	True	True	True	True	6001	0	0	Never	1	0	FISH	0	0	0	0	0	0	0	0	0	0	0	1	0	0	0	0	0	0	0	0	0	0		0	1		0	1	0
Winnie Mandela Clinic	Sesotho	Black	Never married	None	Other Areas	True	True	True	True	True	True	True	True	6001	0	0	Never	0	0		0	0	0	0	0	0	0	0	0	0	0	1	0	0	1	0	0	0	0	0	0	0		0	1		0	1	0
Winnie Mandela Clinic	Sepedi	Black	Never married	None	Other Areas	True	True	True	True	True	True	True	True	6001	0	0	Never	0	0		0	0	0	0	0	0	0	0	0	0	0	1	0	0	0	0	0	0	0	0	0	0		0	1		0	1	0
Winnie Mandela Clinic	Sepedi	Black	Never married	None	Other Areas	True	True	True	True	True	True	True	True	6001	0	0	Never	0	0		0	0	0	0	0	0	0	0	0	0	0	1	0	0	0	0	0	0	0	0	0	0		0	1		0	1	0
Winnie Mandela Clinic	Sepedi	Black	Never married	None	Ethafeni	True	True	True	True	True	True	True	True	6001	1	0	Abs every time	0	0		0	0	0	0	0	0	0	0	0	0	0	1	0	0	0	0	0	0	0	0	0	0		0	1		0	1	0
Winnie Mandela Clinic	IsiZulu	Black	Never married	None	Other Areas	True	True	True	True	True	True	True	True	6001	1	0	Sometimes	0	0		0	0	0	0	0	0	0	0	0	0	0	1	0	0	0	0	0	0	0	0	0	0		0	1		0	1	0
Winnie Mandela Clinic	Sepedi	Black	Never married	None	Winnie Mandela	True	True	True	True	True	True	True	True	6005	3	0	Sometimes	0	0		0	0	0	0	0	0	0	0	0	0	0	1	0	0	0	0	0	0	0	0	0	0		0	1			1	0
Winnie Mandela Clinic		Black	Never married	None	Other Areas	True	True	True	False	False	True	True	True	6001	0	0		0	0		0	0	0	0	0	0	0	0	0	0	0	1	0	0	0	0	0	0	0	0	0	0		0	1		0	1	0
Winnie Mandela Clinic	Setswana	Black	Never married	None	Itereleng	True	True	True	False	False	True	True	True	6001	0	0		0	0		0	0	0	0	0	0	0	0	0	0	0	1	0	0	0	0	0	0	0	0	0	0		7	1		0	1	0
Winnie Mandela Clinic	Sesotho	Black	Never married	None	Other Areas	True	True	True	True	True	True	True	True	6005	1	0	Sometimes	0	0		0	0	0	0	0	0	0	0	0	0	0	1	0	0	0	0	0	0	0	0	0	0		0	1			1	0
Winnie Mandela Clinic	IsiZulu	Black	Never married	None	Other Areas	True	True	True	True	True	True	True	True	6001	2	0	Abs every time	0	0		0	0	0	0	0	0	0	0	0	0	0	1	0	0	0	0	0	0	0	0	0	0		0	1			1	0
Winnie Mandela Clinic	Tsonga	Black	Never married	None	Other Areas	False	True	True	True	True	True	True	True	6005	0	0	Never	0	0		0	0	0	0	0	0	0	0	0	0	0	1	0	0	0	0	0	0	0	0	0	0		0	1			1	0
Winnie Mandela Clinic	isiXhosa	Black	Never married	None	Other Areas	True	True	True	True	True	True	True	True	6001	0	0		0	0		0	0	0	0	0	0	0	0	0	0	0	1	0	0	0	0	0	0	0	0	0	0		0	1		0	1	0
Winnie Mandela Clinic	IsiZulu	Black	Never married	None		True	True	True	False	False	True	True	True	6001	3	0	Abs every time	0	0		0	0	0	0	0	0	0	0	0	0	0	1	0	0	0	0	0	0	0	0	0	0		7			0	1	0
Winnie Mandela Clinic	Sesotho	Black	Never married	None	Other Areas	True	True	True	False	True	True	True	True	6001	1	0	Abs every time	0	0		0	0	0	0	0	0	0	0	0	0	0	1	0	0	0	0	0	0	0	0	0	0		0	1		0	1	0
Winnie Mandela Clinic	Tsonga	Black	Never married	None	Other Areas	True	True	True	False	False	True	True	True	6001	1	0	Sometimes	0	0		0	0	0	0	0	0	0	0	0	0	0	1	0		0	0	0	0	0	0	0	0		0	1		0	1	0
Winnie Mandela Clinic	IsiZulu	Black	Never married	None		True	True	True	True	True	True	True	True	6001	3	0	Sometimes	0	0		0	0	0	0	0	0	0	0	0	0	0	1	0	0	0	0	0	0	0	0	0	0		7	9		0	1	0
Winnie Mandela Clinic	Sepedi	Black	Never married	None	Other Areas	True	True	True	True	True	True	True	True	6001	1	0	Most times	8	0		0	0	0	0	0	0	0	0	0	0	0	1	0	0	0	0	0	0	0	0	0	0		0	1		0	1	0
Winnie Mandela Clinic	IsiZulu	Black	Never married	None	Ethafeni	True	True	True	True	True	True	True	True	6001	0	0	Never	0	0		0	0	0	0	0	0	0	0	0	0	0	1	0	0	0	0	0	0	0	0	0	0		0	1		0	1	0
Winnie Mandela Clinic	Sepedi	Black	Sseparated or divorced	None	Esangweni	True	True	True	True	True	True	True	True	6001	1	0	Sometimes	0	0		0	0	0	0	0	0	0	0	0	0	0	1	0	0	0	0	0	0	0	0	0	0		0	1		0	1	0
Winnie Mandela Clinic	Sepedi	Black	Never married	None	Winnie Mandela	False	True	True	True	True	True	True	True	6001	1	0	Abs every time	0	0		0	0	0	0	0	0	0	0	0	0	0	1	0	0	0	0	0	0	0	0	0	0		0	1		0	1	0
Winnie Mandela Clinic	Sesotho	Black	Never married	Some	Tembisa Main	True	True	True	True	True	True	True	True	6001	0	0	Never	0	0		0	0	0	0	0	0	0	0	0	0	0	1	0	0	0	0	0	0	0	0	0	0		0	1		0	1	0
Winnie Mandela Clinic	Tsonga	Black	Never married	None	Tembisa Main	True	True	True	True	True	True	True	True	6001	1	0	Sometimes	0	0		0	0	0	0	0	0	0	0	0	0	0	1	0	0	1	0	0	0	0	0	0	0		0	1		0	1	0
Winnie Mandela Clinic	Sepedi	Black	Never married	None	Other Areas	True	True	True	False	True	True	True	True	6001	1	0	Abs every time	0	0		0	0	0	0	0	0	0	0	0	0	0	1	0	0	0	0	0	0	0	0	0	0		0	1		0	1	0
Winnie Mandela Clinic	IsiZulu	Black	Never married	None	Ethafeni	True	True	True	False	False	True	True	True	6001	0	0	Never	0	0		0	0	0	0	0	0	0	0	0	0	0	1	0	0	0	0	0	0	0	0	0	0		0	1		0	1	0
Winnie Mandela Clinic	Other	Black	Never married	None	Winnie Mandela	True	True	True	True	True	True	True	True	6001	1	0	Abs every time	0	0		0	0	0	0	0	0	0	0	0	0	0	1	0	0	0	0	0	0	0	0	0	0		0	1		0	1	0
Winnie Mandela Clinic	IsiZulu	Black	Never married	None	THCC	True	True	True	True	True	True	True	True	6001	1	0	Sometimes	0	0		0	0	0	0	0	0	0	0	0	0	0	1	0	0	0	0	0	0	0	0	0	0		0	1		0	1	0
Winnie Mandela Clinic	IsiZulu	Black	Never married	None	Other Areas	True	True	True	True	True	True	True	True	6001	1	0	Sometimes	0	0		0	0	0	0	0	0	0	0	0	0	0	1	0	0	0	0	0	0	0	0	0	0		0	1		0	1	0
Winnie Mandela Clinic	Sepedi	Black	Never married	None	Winnie Mandela	True	True	True	True	True	True	True	True	6005	1	0	Sometimes	0	0		0	0	0	0	0	0	0	0	0	0	0	1	0	0	0	0	0	0	0	0	0	0		0	1			1	0
Winnie Mandela Clinic	Sepedi	Black	Never married	None	Winnie Mandela	True	True	True	False	False	True	True	True	6001	1	0	Never	0	0		0	0	0	0	0	0	0	0	0	0	0	1	0	0	0	0	0	0	0	0	0	0		0	1		0	1	0
Winnie Mandela Clinic	Sepedi	Black	Never married	None	Endayeni	True	True	True	True	True	True	True	True	6001	0	0	Never	0	0		0	0	0	0	0	0	0	0	0	0	0	1	0	0	0	0	0	0	0	0	0	0		0	1		0	1	0
Winnie Mandela Clinic	IsiZulu	Black	Never married	None	Tembisa Main	True	True	True	True	True	True	True	True	6001	1	0	Sometimes	0	0		0	0	0	0	0	0	0	0	0	0	0	1	0	0	0	0	0	0	0	0	0	0		0	1		0	1	0
Winnie Mandela Clinic	IsiZulu	Black	Never married	None		True	True	True	True	True	True	True	True	6001	0	0	Never	0	1	ASTHMATIC	0	0	0	0	0	0	0	0	0	0	0	1	0	0	0	0	0	0	0	0	0	0		0	1		0	1	0
Winnie Mandela Clinic	IsiZulu	Black	Never married	None	Other Areas	True	True	True	False	False	True	True	True	6001	0	0	Never	0	0		0	0	0	0	0	0	0	0	0	0	0	1	0	0	0	0	0	0	0	0	0	0		0	1		0	1	0
Winnie Mandela Clinic	Sepedi	Black	Never married	None	Other Areas	True	True	True	True	True	True	True	True	6001	1	0	Abs every time	1	0	TIN STAFF	0	0	0	0	0	0	0	0	0	0	0	1	0	0	0	0	0	0	0	0	0	0		0	1		0	1	0
Winnie Mandela Clinic	IsiZulu	Black	Never married	None	Other Areas	True	True	True	True	True	True	True	True	6001	0	0	Never	0	0		0	0	0	0	0	0	0	0	0	0	0	1	0	0	0	0	0	0	0	0	0	0		0	1		0	1	0
Winnie Mandela Clinic	Sepedi	Black	Never married	None	Other Areas	True	True	True	True	True	True	True	True	6001	1	0	Abs every time	0	0		0	0	0	0	0	0	0	0	0	0	0	1	0	0	0	0	0	0	0	0	0	0		0	1		0	1	0
Winnie Mandela Clinic	IsiZulu	Black	Never married	None	Tembisa Hospital	True	True	True	True	True	True	True	True	6005	1	0	Sometimes	0	0		0	0	0	0	0	0	0	0	0	0	0	1	0	0	0	0	0	0	0	0	0	0		0	1			1	0
Winnie Mandela Clinic	isiXhosa	Black	Never married	None	Itereleng	True	True	True	True	True	True	True	True	6001	2	0	Abs every time	0	0		0	0	0	0	0	0	0	0	0	0	0	1	0	0	0	0	0	0	0	0	0	0		0	1		0	1	0
Winnie Mandela Clinic	Sepedi	Black	Never married	None	Tembisa Main	True	True	True	True	True	True	True	True	5020	1	0	Never	0	0		0	1	1		0		0	0	0	0	0	1	0	0	0	0	0	0	0	0	0	0		0	1		0	1	0
Winnie Mandela Clinic	Sepedi	Black	Never married	None		True	True	True	True	True	True	True	True	6001	0	0	Never	0	0		0	0	0	0	0	0	0	0	0	0	0	1	0	0	0	0	0	0	0	0	0	0		0	1		0	1	0
Winnie Mandela Clinic	Sesotho	Black	Never married	Steady	Boskburg Area	True	True	True	True	True	True	True	True	6001	2	0	Sometimes	0	1	ARV	0	0	0	0	0	0	0	0	0	0	0	1	0	0	0	0	0	0	0	0	0	0		3	9	DCS	0	1	0
Winnie Mandela Clinic	IsiZulu	Black	Never married	None	Other Areas	True	True	True	True	True	True	True	True	6005	1	0		0	0		0	0	0	0	0	0	0	0	0	0	0	1	0	0	0	0	0	0	0	0	0	0		0	1			1	0
Winnie Mandela Clinic	Sepedi	Black	Never married	None	Other Areas	True	True	True	False	True	True	True	True	6005	0	0	Never	0	0		0	0	0	0	0	0	0	0	0	0	0	1	0	0	0	0	0	0	0	0	0	0		0	1			1	0
Winnie Mandela Clinic	Sesotho	Black	Never married	None	Other Areas	True	True	True	True	True	True	True	True	6001	0	0	Never	0	0		0	0	0	0	0	0	0	0	0	0	0	1	0	0	0	0	0	0	0	0	0	0		0	1		0	1	0
Winnie Mandela Clinic	IsiZulu	Black	Never married	Some	THCC	True	True	True	True	True	True	True	True	6001	1	0	Sometimes	0	0		0	0	0	0	0	0	0	0	0	0	0	1	0	0	0	0	0	0	0	0	0	0		0	1		0	1	0
Winnie Mandela Clinic	Tsonga	Black	Sseparated or divorced	None	Itereleng	True	True	True	True	True	True	True	True	6001	1	0	Most times	0	0		0	0	0	0	0	0	0	0	0	0	0	1	0	0	0	0	0	0	0	0	0	0		0	1		0	1	0
Winnie Mandela Clinic	Sepedi	Black	Never married	None	Other Areas	True	True	True	True	True	True	True	True	6001	1	0	Sometimes	0	0		0	0	0	0	0	0	0	0	0	0	0	1	0	0	0	0	0	0	0	0	0	0		0	1		0	1	0
Winnie Mandela Clinic	IsiZulu	Black	Never married	None	Other Areas	True	True	True	True	True	True	True	True	6001	2	0	Sometimes	0	1	GASTRIC ULCER	0	0	0	0	0	0	0	0	0	0	0	1	0	0	0	0	0	0	0	0	0	0		0	1		0	1	0
Winnie Mandela Clinic	IsiZulu	Black	Never married	None	Other Areas	True	True	True	True	True	True	True	True	6001	2	0	Abs every time	0	0		0	0	0	0	0	0	0	0	0	0	0	1	0	0	0	0	0	0	0	0	0	0		0	1		0	1	0
Winnie Mandela Clinic	Other	Black	Never married	Some	Endayeni	True	True	True	True	True	True	True	True	6001	2	0	Sometimes	0	0		0	0	0	0	0	0	0	0	0	0	0	1	0	0	0	0	0	0	0	0	0	0		0	1		0	1	0
Winnie Mandela Clinic	Other	Black	Never married	None	Other Areas	True	True	True	True	True	True	True	True	6001	1	0	Never	0	0		0	0	0	0	0	0	0	0	0	0	0	1	0	0	0	0	0	0	0	0	0	0		0	1		0	1	0
Winnie Mandela Clinic	IsiZulu	Black	Never married	None	THCC	True	True	True	True	True	True	True	True	6001	1	0	Most times	0	0		0	0	0	0	0	0	0	0	0	0	0	1	0	0	0	0	0	0	0	0	0	0		0	1		0	1	0
Winnie Mandela Clinic	Sepedi	Black	Never married	None	Winnie Mandela	True	True	True	False	False	True	True	True	4001	1	0	Abs every time	0	0		0	0	0	0	0	0	0	0	0	0	0	1	0	0	0		0	0	0	0	0	0		0	1		0	1	0
Winnie Mandela Clinic	Other	Black	Never married	None	Endayeni	True	True	True	True	True	True	True	True	6001	0	0	Never	0	0		0	0	0	0	0	0	0	0	0	0	0	1	0	0	0	0	0	0	0	0	0	0		0	1		0	1	0
Winnie Mandela Clinic	Sepedi	Black	Never married	None	Other Areas	True	True	True	True	True	True	True	True	6001	1	0	Abs every time	0	0		0	0	0	0	0	0	0	0	0	0	0	1	0	0	0	0	0	0	0	0	0	0		0	1		0	1	0
Winnie Mandela Clinic	IsiZulu	Black	Never married	None	THCC	True	True	True	True	True	True	True	True	6001	1	0	Never	0	0		0	0	0	0	0	0	0	0	0	0	0	1	0	0	0	0	0	0	0	0	0	0		0	1		0	1	0
Winnie Mandela Clinic	IsiZulu	Black	Never married	None	Other Areas	True	True	True	True	True	True	True	True	6001	1	0	Most times	0	0		0	0	0	0	0	0	0	0	0	0	0	1	0	0	0	0	0	0	0	0	0	0		0	1		0	1	0
Winnie Mandela Clinic	IsiZulu	Black	Never married	None	Other Areas	True	True	True	True	True	True	True	True	6001	0	0	Never	0	0		0	0	0	0	0	0	0	0	0	0	0	1	0	0	0	0	0	0	0	0	0	0		0	1		0	1	0
Winnie Mandela Clinic	isiXhosa	Black	Never married	None	Tembisa Main	True	True	True	True	True	True	True	True	6001	0	0	Never	0	0		0	0	0	0	0	0	0	0	0	0	0	1	0	0	0	0	0	0	0	0	0	0		0	1		0	1	0
Winnie Mandela Clinic	Other	Black	Never married	None	THCC	True	True	True	True	True	True	True	True	6001	0	0	Never	0	0		0	0	0	0	0	0	0	0	0	0	0	1	0	0	0	0	0	0	0	0	0	0		0	1		0	1	0
Winnie Mandela Clinic	IsiZulu	Black	Never married	None	Ethafeni	True	True	True	True	True	True	True	True	6001	0	0	Never	0	0		0	0	0	0	0	0	0	0	0	0	0	1	0	0	0	0	0	0	0	0	0	0		0	1		0	1	0
Winnie Mandela Clinic	IsiZulu	Black	Never married	Steady	Other Areas	True	True	True	True	True	True	True	True	6001	2	0	Sometimes	0	0		0	0	0	0	0	0	0	0	0	0	0	1	0	0	0	0	0	0	0	0	0	0		0	1		0	1	0
Winnie Mandela Clinic	IsiZulu	Black	Never married	None	Other Areas	True	True	True	True	True	True	True	True	6001	0	0	Never	0	0		0	0	0	0	0	0	0	0	0	0	0	1	0	0	0	0	0	0	0	0	0	0		0	1		0	1	0
Winnie Mandela Clinic	IsiZulu	Black	Never married	None	Other Areas	True	True	True	False	False	False	False	True	6001	0	0	Never	0	0		0	0	0	0	0	0	0	0	0	0	0	1	0	0	0	0	0	0	0	0	0	0		0	1		0	1	0
Winnie Mandela Clinic	Sepedi	Black	Never married	None	Other Areas	True	True	True	False	False	True	True	True	4003	1	0	Sometimes	0	0		0	0	0	0	0	0	0	0	0	0	0	1	0	0	0	0	0	0	0	0	0	0		0	1		1	0	0
Winnie Mandela Clinic	Sepedi	Black	Never married	None	THCC	True	True	True	False	False	False	False	True	4001	1	0	Never	0	0		0	0	0	0	0	0	0	0	0	0	0	1	0	0	0	0	0	0	0	0	0	0		0	1		0	1	0
Winnie Mandela Clinic	Sepedi	Black	Never married	None	Tembisa Main	True	True	True	False	False	False	False	True	6005	0	0	Never	0	0		0	0	0	0	0	0	0	0	0	0	0	1	0	0	0	0	0	0	0	0	0	0		0	1			1	0
Winnie Mandela Clinic	Sepedi	Black	Never married	None	Itereleng	True	True	True	False	False	False	False	True	6005	0	0	Never	0	0		0	0	0	0	0	0	0	0	0	0	0	1	0	0	0	0	0	0	0	0	0	0		0	1			1	0
Winnie Mandela Clinic	IsiZulu	Black	Never married	None	Other Areas	True	True	True	False	False	True	True	True	4003	0	0	Most times	0	0		0	0	0	0	0	0	0	0	0	0	0	1	0	0	0	0	0		0	0	0	0		0	1		0	1	0
Winnie Mandela Clinic	Tsonga	Black	Never married	None	Tembisa Main	True	True	True	False	False	False	False	True	4003	0	0	Never	0	0		0	0	0	0	0	0	0	0	0	0	0	1	0	0	0	0	0	0	0	0	0	0		0	1		1	0	0
Winnie Mandela Clinic	Sepedi	Black	Never married	None	Other Areas	True	True	True	True	True	False	False	False	6005	0	0	Never	0	0		0	0	0	0	0	0	0	0	0	0	0	1	0	0	0	0	0	0	0	0	0			0	1			1	0
Winnie Mandela Clinic	Sesotho	Black	Never married	None	Other Areas	True	True	True	False	False	False	False	True	6005	1	0	Sometimes	0	0		0	0	0	0	0	0	0	0	0	0	0	1	0	0	0	0	0	0	0	0	0	1	GLADULAR HYPOSPADIAS{FIRST DEGREEE}	0	1			1	0
Winnie Mandela Clinic	Setswana	Black	Never married	None	Ethafeni	True	True	True	False	False	False	False	True	6013	0	0	Never	0	0		0	0	0	0	0	0	0	0	0	0	0	1	0	0	0	0	0	0	0	0	0	0		0	1		0	1	0
Winnie Mandela Clinic	Sesotho	Black	Never married	None	Endayeni	True	True	True	False	False	False	False	True	6005	0	0	Never	0	0		0	0	0	0	0	0	0	0	0	0	0	1	0	0	0	0	0	0	0	0	0	0		0	1			1	0
Winnie Mandela Clinic	IsiZulu	Black	Never married	None	Itereleng	True	True	True	False	False	False	False	True	6005	1	0	Sometimes	0	0		0	0	0	0	0	0	0	0	0	0	0	1	0	0	0	0	0	0	0	0	0	0		0	1			1	0
Winnie Mandela Clinic	IsiZulu	Black	Never married	None	Other Areas	True	True	True	False	False	False	True	True	6005	1	0	Most times	0	0		0	0	0	0	0	0	0	0	0	0	0	1	0	0	0	0	0	0	0	0	0	0		0	1			1	0
Winnie Mandela Clinic	Sepedi	Black	Never married	None	Tembisa Main	True	True	True	False	False	False	True	True	6005	0	0	Never	0	0		0	0	0	0	0	0	0	0	0	0	0	1	0	0	0	0	0	0	0	0	0	0		0	1			1	0
Winnie Mandela Clinic	Sepedi	Black	Never married	None		True	True	True	False	False	False	False	True	6005	1	0	Sometimes	0	0		0	0	0	0	0	0	0	0	0	0	0	1	0	0	0	0	0	0	0	0	0	0		0	1			1	0
Winnie Mandela Clinic	Sepedi	Black	Never married	None	Other Areas	True	True	True	False	False	False	False	True	6013	0	0	Abs every time	0	0		0	0	0	0	0	0	0	0	0	0	0	1	0	0	0	0	0	0	0	0	0	0		0	1		0	1	0
Winnie Mandela Clinic	Tsonga	Black	Never married	None		True	True	True	False	False	True	True	True	6013	1	0	Abs every time	0	0		0	0	0	0	0	0	0	0	0	0	0	0	0	0	0	0	0	0	0	1	0	0		0	1		0	1	0
Winnie Mandela Clinic	Sepedi	Black	Never married	None	Winnie Mandela	True	True	True	True	True	True	True	True	6001	0	0	Never	0	0		0	0	0	0	0	0	0	0	0	0	0	1	0	0	0	0	0	0	0	0	0	0		0	1		0	1	0
Winnie Mandela Clinic	Sepedi	Black	Never married	None	Other Areas	True	True	True	False	False	True	True	True	4003	0	3	Abs every time	0	0		0	0	0	0	0	0	0	0	0	0	0	1		0	0	0	0	0	0	0	0	0		0	1		1	0	0
Winnie Mandela Clinic	IsiZulu	Black	Never married	None	Ethafeni	True	True	True	False	False	True	True	True	6005	1	0	Most times	0	0		0	0	0	0	0	0	0	0	0	0	0	1	0	0	0	0	0	0	0	0	0	0		0	1			1	0
Winnie Mandela Clinic	Sepedi	Black	Never married	None	Tembisa Main	True	True	True	False	False	True	True	True	6005	1	0	Sometimes	0	0		0	0	0	0	0	0	0	0	0	0	0	1	0	0	0	0	0	0	0	0	0	0		0	1			1	0
Winnie Mandela Clinic	IsiZulu	Black	Never married	None	Tembisa Main	True	True	True	False	False	True	True	True	6005	1	0	Most times	0	0		0	0	0	0	0	0	0	0	0	0	0	1	0	0	0	0	0	0	0	0	0	0		0	1			1	0
Winnie Mandela Clinic	IsiZulu	Black	Never married	None	Itereleng	True	True	True	False	False	True	True	True	6005	1	0	Most times	0	0		0	0	0	0	0	0	0	0	0	0	0	1	0	0	0	0	0	0	0	0	0	0		0	1			1	0
Winnie Mandela Clinic	IsiZulu	Black	Never married	None	Winnie Mandela	True	True	True	False	False	True	True	True	6005	1	0	Most times	0	0		0	0	0	0	0	0	0	0	0	0	0	1	0	0	0	0	0	0	0	0	0	0		7	1			1	0
Winnie Mandela Clinic	Tsonga	Black	Never married	None	Itereleng	True	True	True	False	False	True	True	True	6005	1	0	Most times	0	0		0	0	0	0	0	0	0	0	0	0	0	1	0	0	0	0	0	0	0	0	0	0		7	1			1	0
Winnie Mandela Clinic	Afrikaans	Black	Never married	None	THCC	True	True	True	False	False	True	True	True	6005	3	0	Abs every time	0	0		0	0	0	0	0	0	0	0	0	0	0	1	0	0	0	0	0	0	0	0	0	0		0	1			1	0
Winnie Mandela Clinic	Tsonga	Black	Never married	None	Itereleng	True	True	True	False	False	True	True	True	6005	2	0	Sometimes	0	0		0	0	0	0	0	0	0	0	0	0	0	1	0	0	0	0	0	0	0	0	0	0		0	1			1	0
Winnie Mandela Clinic	Sepedi	Black	Never married	None	Other Areas	True	True	True	False	False	True	True	True	6005	1	0	Sometimes	0	0		0	0	0	0	0	0	0	0	0	0	0	1	0	0	0	0	0	0	0	0	0	1	ONE TESTES PALPABLE	7	1			1	0
Winnie Mandela Clinic	Sesotho	Black	Never married	None	Erin	True	True	True	False	False	True	True	True	6005	2	0	Sometimes	0	0		0	0	0	0	0	0	0	0	0	0	0	1	0	0	0	0	0	0	0	0	0	0		0	1			1	0
Winnie Mandela Clinic	IsiZulu	Black	Never married	Steady		True	True	True	False	False	True	True	True	6001	2	0	Sometimes	0	0		0	0	0	0	0	0	0	0	0	0	0	1	0	0	0	0	0	0	0	0	0	0		0	1		0	1	0
Winnie Mandela Clinic	Sepedi	Black	Never married	None	Endayeni	True	True	True	False	False	True	True	True	6005	4	0	Sometimes	0	0		0	0	0	0	0	0	0	0	0	0	0	1	0	0	0	0	0	0	0	0	0	0		0	1			1	0
Winnie Mandela Clinic	isiXhosa	Black	Never married	None	Tembisa Main	True	True	True	False	False	True	True	True	4001	4	0	Abs every time	0	0		0	0	0	0	0	0	0	0	0	0	0	1	0	0	0	0	0	0	0	0	0	0		0	9	DCS	0	1	0
Winnie Mandela Clinic	Sepedi	Black	Never married	None	Tembisa Main	True	True	True	True	True	True	True	True	6005	1	0	Never	0	0		0	0	0	1	0	0	0	0	0	0	0	1	0	0	0	0	0	0	0	0	0	0		0	1			1	0
Winnie Mandela Clinic	Tsonga	Black	Never married	None	Other Areas	True	True	True	False	False	False	True	True	6001	0	0		0	0		0	0	0	0	0	0	0	0	0	0	0	1	0	0	0	0	0	0	0	0	0	0		0	1		0	1	0
Winnie Mandela Clinic	Setswana	Black	Never married	None	Other Areas	True	True	True	False	False	True	True	True	6001	1	0	Abs every time	0	0		0	0	0	0	0	0	0	0	0	0	0	1	0	0	0	0	0	0	0	0	0	0		0	1		0	1	0
Winnie Mandela Clinic	Sepedi	Black	Never married	Steady	Other Areas	True	True	True	False	False	True	True	True	6005	1	0	Most times	0	0		0	0	0	0	0	0	0	0	1	1	0	1	0	0	0	0	0	0	0	0	0	0		0	1			1	0
Winnie Mandela Clinic	IsiZulu	Black	Never married	None	Tembisa Main	True	True	True	False	False	True	True	True	6001	4	0	Abs every time	0	0		0	0	0	0	0	0	0	0	0	0	0	1	0	0	0	0	0	0	0	0	0	0		0	1		0	1	0
Winnie Mandela Clinic	Sepedi	Black	Never married	None		True	True	True	False	False	False	True	True	6005	2	0	Sometimes	0	0		0	0	0	0	0	0	0	0	0	0	0	1	0	0	0	0	0	0	0	0	0	0		0	1			1	0
Winnie Mandela Clinic	IsiZulu	Black	Never married	None	Other Areas	True	True	True	False	False	True	True	True	6001	0	0		0	0		0	0	0	0	0	0	0	0	0	0	0	1	0	0	0	0	0	0	0	0	0	0		0	1		0	1	0
Winnie Mandela Clinic	Tsonga	Black	Never married	None	Other Areas	True	True	True	False	False	True	True	True	4001	1	0	Never	0	0		0	0	0	0		0	0	0		0	0	1	0	0	0	0	0	0	0	0	0	0		0	1		0	1	0
Winnie Mandela Clinic	IsiZulu	Black	Never married	None	Endayeni	True	True	True	False	False	True	True	True	6005	1	0	Sometimes	0	0		0	0	0	0	0	0	0	0	0	0	0	1	0	0	0	0	0	0	0	0	0	0		0	1			1	0
Winnie Mandela Clinic	Sepedi	Black	Never married	None	Tembisa Main	True	True	True	False	False	True	True	True	6005	0	0	Never	0	0		0	0	0	0	0	0	0	0	0	0	0	1	0	0	0	0	0	0	0	0	0	0		0	1			1	0
Winnie Mandela Clinic	Afrikaans	Black	Never married	None	Erin	True	True	True	False	False	True	True	True	6001	1	0	Never	0	0		0	0	0	0	0	0	0	0	0	0	0	1	0	0	0	0	0	0	0	0	0	0		0	1		0	1	0
Winnie Mandela Clinic	Tsonga	Black	Never married	None	Other Areas	True	True	True	False	False	True	True	True	4001	2	0	Never	0	0		0	0	0	0	0	0	0	0	0	0	0	1	0	0	0	0	0	0	0	0	0	0		0	1		0	1	0
Winnie Mandela Clinic	Tsonga	Black	Never married	Steady	Other Areas	True	True	True	False	False	True	True	True	4001	1	0	Never	0	0		0	0	0	0	0	0	0	0		0	0	1	0	0	0	0	0	0	0	0		0		0	1		0	1	0
Winnie Mandela Clinic	Other	Black	Married	Steady	Other Areas	True	True	True	True	True	True	True	False	4001	1	0	Never	0	0		0	0	0	0	0	0	0	0	0	0	0	1	0	0	0	0	0	0	0	0	0	0		0	1		0	1	0
Winnie Mandela Clinic	Tsonga	Black	Never married	None	THCC	True	True	True	False	False	True	True	True	4001	1	0	Sometimes	0	0		0	0	0	0	0	0	0	0	0	0	0	1	0	0	0	0	0	0	0	0	0	0		0	1		0	1	0
Winnie Mandela Clinic	IsiZulu	Black	Never married	None	Other Areas	True	True	True	False	False	True	True	True	4001	2	0	Abs every time	0	0		0	0	0	0	0	0	0	0	0	0	0	1	0	0	0	0	0	0	0	0	0	0		0	9	DCS	0	1	0
Winnie Mandela Clinic	English	Black	Never married	Steady	Itereleng	True	True	True	False	False	True	True	True	4001	1	0	Abs every time	0	0		0	0	0	0	0	0	0	0	0	0	0	1	0	0	0	0	0	0	0	0	0	0		0	1		0	1	0
Winnie Mandela Clinic	IsiZulu	Black	Never married	None	Other Areas	True	True	True	False	False	True	True	True	4001	0	0	Never	0	0		0	0	0	0	0	0	0	0	0	0	0	1	0	0	0	0	0	0	0	0	0	0		0	1		0	1	0
Winnie Mandela Clinic	IsiZulu	Black	Never married	None	Esangweni	True	True	True	False	False	True	True	True	6001	1	0	Abs every time	0	0		0	0	0	0	0	0	0	0	0	0	0	1	0	0	0	0	0	0	0	0	0	0		0	1		0	1	0
Winnie Mandela Clinic	IsiZulu	Black	Never married	None	Other Areas	True	True	True	False	False	True	True	True	6001	2	0	Abs every time	0	0		0	0	0	0	0	0	0	0	0	0	0	1	0	0	0	0	0	0	0	0	0	0		0	1		0	1	0
Winnie Mandela Clinic	IsiZulu	Black	Never married	None	Tembisa Main	True	True	True	False	False	True	True	True	6001	2	0	Never	0	0		0	0	0	0	0	0	0	0	0	0	0	1	0	0	0	0	0	0	0	0	0	0		0	1		0	1	0
Winnie Mandela Clinic	isiXhosa	Black	Never married	None		True	True	True	False	False	True	True	True	6001	1	0	Abs every time	0	0		0	0	0	0	0	0	0	0	0	0	0	1	0	0	0	0	0	0	0	0	0	0		0	1		0	1	0
Winnie Mandela Clinic	Tsonga	Black	Never married	None	Other Areas	True	True	True	False	False	True	True	True	6001	0	0		0	0		0	0	0	0	0	0	0	0	0	0	0	1	0	0	0	0	0	0	0	0	0	0		0	1		0	1	0
Winnie Mandela Clinic	Sepedi	Black	Never married	None	Endayeni	True	True	True	False	False	True	True	True	6001	0	0		0	0		0	0	0	0	0	0	0	0	0	0	0	1	0	0	0	0	0	0	0	0	0	0		0	9	ENDAYENI CLINIC	0	1	0
Winnie Mandela Clinic	Tsonga	Black	Never married	None	Ethafeni	True	True	True	False	False	True	True	True	6001	1	0	Never	0	0		0	0	0	0	0	0	0	0	0	0	0	1	0	0	0	0	0	0	0	0	0	0		0	1		0	1	0
Winnie Mandela Clinic	IsiZulu	Black	Never married	None	Other Areas	True	True	True	False	False	True	True	True	6001	1	0	Abs every time	0	0		0	0	0	0	0	0	0	0	0	0	0	1	0	0	0	0	0	0	0	0	0	0		0	1		0	1	0
Winnie Mandela Clinic	Afrikaans	Black	Never married	None	Other Areas	True	True	True	False	False	True	True	True	6001	1	0	Abs every time	0	0		0	0	0	0	0	0	0	0	0	0	0	1	0	0	0	0	0	0	0	0	0	0		0	9	EKURHULENI CLINIC	0	1	0
Winnie Mandela Clinic	Setswana	Black	Never married	None	Other Areas	True	True	True	False	False	True	True	True	6001	0	0		0	0		0	0	0	0	0	0	0	0	0	0	0	1	0	0	0	0	0	0	0	0	0	0		0	1		0	1	0
Winnie Mandela Clinic	Tsonga	Black	Never married	Some	Winnie Mandela	True	True	True	False	False	True	True	True	4001	0	0	Never	0	0		0	0	0	0	0	0	0	0	0	0	0	1	0	0	0	0	0	0	0	0	0	0		0	1		0	1	0
Winnie Mandela Clinic	Tsonga	Black	Never married	None	Tembisa Main	True	True	True	False	False	True	True	True	6001	2	0	Abs every time	0	0		0	0	0	0	0	0	0	0	0	0	0	1	0	0	0	0	0	0	0	0	0	0		0	1		0	1	0
Winnie Mandela Clinic	Tsonga	Black	Never married	None	Other Areas	True	True	True	False	False	True	True	True	6001	2	0	Sometimes	0	0		0	0	0	0	0	0	0	0	0	0	0	1	0	0	0	0	0	0	0	0	0	0		0	1		0	1	0
Winnie Mandela Clinic	Tsonga	Black	Never married	None		True	True	True	False	False	True	True	True	4001	0	0	Never	0	0		0	0	0	0	0	0	0	0	0	0	0	1	0	0	0	0	0	0	0	0	0	0		0	1		0	1	0
Winnie Mandela Clinic	Sepedi	Black	Never married	None	Tembisa Main	True	True	True	False	False	True	True	True	4001	0	0	Never	0	0		0	0	0	0	0	0	0	0	0	0	0	1	0	0	0	0	0	0	0	0	0	0		0	1		0	1	0
Winnie Mandela Clinic	Tsonga	Black	Never married	None		True	True	True	False	False	True	True	True	4001	1	0	Abs every time	0	0		0	0	0	0	0	0	0	0	0	0	0	1	0	0	0	0	0	0	0	0	0	0		0	9	DCS	0	1	0
Winnie Mandela Clinic	IsiZulu	Black	Never married	None	Itereleng	True	True	True	False	False	True	True	True	4001	0	0	Never	0	0		0	0	0	0	0	0	0	0	0	0	0	1	0	0	0	0	0	0	0	0	0	0		0	1		0	1	0
Winnie Mandela Clinic	Sesotho	Black	Never married	Steady	Winnie Mandela	True	True	True	False	False	True	True	True	6001	1	0	Abs every time	0	0		0	0	0	0	0	0	0	0	0	0	0	1	0	0	0	0	0	0	0	0	0	0		0	1		0	1	0
Winnie Mandela Clinic	Sesotho	Black	Never married	None		True	True	True	False	False	True	True	True	6001	1	0	Never	0	0		0	0	0	0	0	0	0	0	0	0	0	1	0	0	0	0	0	0	0	0	0	0		7	1		0	1	0
Winnie Mandela Clinic	Sepedi	Black	Never married	None	Other Areas	True	True	True	False	False	True	True	True	6001	1	0	Abs every time	0	0		0	0	0	0	0	0	0	0	0	0	0	1	0	0	0		0	0	0	0	0	0		0	1		0	1	0
Winnie Mandela Clinic	IsiZulu	Black	Never married	None	Other Areas	True	True	True	False	False	True	True	True	6001	1	0	Abs every time	0	0		0	0	0	0	0	0	0	0	0	0	0	1	0	0	0	0	0	0	0	0	0	0		0	1		0	1	0
Winnie Mandela Clinic	IsiZulu	Black	Never married	None	Erin	True	True	True	False	False	True	True	True	6001	2	0	Abs every time	0	0		0	0		0	0	0	0	0	0	0	0	1	0	0	0	0	0	0	0	0	0			0	1		0	1	0
Winnie Mandela Clinic	Tsonga	Black	Never married	None	Tembisa Main	True	True	True	False	False	True	True	True	4001	1	0	Never	0	0		0	0	0	0	0	0	0	0	0	0	0	1	0	0		0	0	0	0	0	0	0		0	1		0	1	0
Winnie Mandela Clinic	Sesotho	Black	Never married	None	Esangweni	True	True	True	False	False	True	True	True	4001	1	0	Abs every time	0	0		0	0	0	0	0	0	0	0	0	0	0	1	0	0	0	0	0	0	0	0	0	0		0	1		0	1	0
Winnie Mandela Clinic	isiXhosa	Black	Never married	None	Endayeni	True	True	True	False	False	True	True	True	4001	1	0	Abs every time	0	0		0	0	0	0	0	0	0	0	0	0	0	1	0	0	0	0	0	0	0	0	0	0		0	1		0	1	0
Winnie Mandela Clinic	Sesotho	Black	Never married	None	Esangweni	True	True	True	False	False	False	True	True	6005	1	0	Sometimes	0	0		0	0	0	0	0	0	0	0	0	0	0	1	0	0	0	0	0	0	0	0	0	0		0	1			1	0
Winnie Mandela Clinic	Tsonga	Black	Never married	None	Itereleng	True	True	True	False	False	False	True	True	6005	0	0	Never	0	0		0	0	0	0	0		0	0	0	0	0	1	0	0	0	0	0	0	0	0	0	0		0	1			1	0
Winnie Mandela Clinic	Sepedi	Black	Never married	None	Other Areas	True	True	True	False	False	True	True	True	4001	0	0	Never	0	0		0	0	0	0	0	0	0	0	0	0	0	1	0	0	0	0	0	0	0	0	0			0	1		0	1	0
Winnie Mandela Clinic	Other	Black	Never married	None	Esangweni	True	True	True	False	False	True	True	True	4001	1	0	Abs every time	0	0		0	0	0	0	0	0	0	0	0	0	0	1	0	0	0	0	0	0	0	0	0	0		0	9	DCS	0	1	0
Winnie Mandela Clinic	Other	Black	Never married	None	Other Areas	True	True	True	False	False	True	True	True	4001	0	0	Never	0	0		0	0	0	0	0	0	0	0	0	0	0	1	0	0	0	0	0	0	0	0	0	0		0	1		0	1	0
Winnie Mandela Clinic	Sepedi	Black	Never married	None	Other Areas	True	True	True	False	False	True	True	True	4001	2	0	Abs every time	0	0		0	0	0	0	0	0	0	0	0	0	0	1	0	0	0	0	0	0	0	0	0	0	0NE TESTIS	0	1		0	1	0
Winnie Mandela Clinic	Tsonga	Black	Never married	None	Other Areas	True	True	True	False	False	True	True	True	4001	0	0	Never	0	0		0	0	0	0	0	0	0	0	0	0	0	1	0	0	0	0	0	0	0	0	0	0		0	1		0	1	0
Winnie Mandela Clinic	IsiZulu	Black	Never married	None	Endayeni	True	True	True	False	False	False	True	True	4001	1	0	Abs every time	0	0		0	0	0	0	0	0	0	0	0	0	0	1	0	0	0	0	0	0	0	0	0	0		0	1		0	1	0
Winnie Mandela Clinic	Sepedi	Black	Never married	None	Erin	True	True	True	False	False	True	True	True	6001	4	0	Abs every time	0	0		0	0	0	0	0	0	0	0	0	0	0	1	0	0	0	0	0	0	0	0	0	0		0	1		0	1	0
Winnie Mandela Clinic	Setswana	Black	Never married	None	Endayeni	True	True	True	False	False	True	True	True	4001	1	0	Abs every time	0	0		0	0	0	0	0	0	0	0	0	0	0	1	0	0	0	0	0	0	0	0	0	0		0	1		0	1	0
Winnie Mandela Clinic	Other	Black	Never married	None	Other Areas	True	True	True	False	False	True	True	True	6001	1	0	Never	0	0		0	0	0	0	0	0	0	0	0	0	0	1	0	0	0	0	0	0	0	0	0	0		0	1		0	1	0
Winnie Mandela Clinic	Sepedi	Black	Never married	Steady		True	True	True	False	False	True	True	True	6001	3	0	Abs every time	0	0		0	0	0	0	0	0	0	0	0	0	0	1	0	0	0	0	0	0	0	0	0	0		0	1		0	1	0
Winnie Mandela Clinic	Tsonga	Black	Never married	None	Other Areas	True	True	True	False	False	True	True	True	6001	3	0	Abs every time	0	0		0	0	0	0	0	0	0	0	0	0	0	1	0	0	0	0	0	0	0	0	0	0		0	1		0	1	0
Winnie Mandela Clinic	isiXhosa	Black	Never married	None	Tembisa Main	True	True	True	False	False	True	True	True	6001	0	0		0	0		0	0	0	0	0	0	0	0	0	0	0	1	0	0	0	0	0	0	0	0	0	0		0	1		0	1	0
Winnie Mandela Clinic	Sepedi	Black	Never married	None	Erin	False	True	True	False	False	True	True	True	6001	1	0	Abs every time	0	0		0	0	0	0	0	0	0	0	0	0	0	1	0	0	0	0	0	0	0	0	0	0		0	1		0	1	0
Winnie Mandela Clinic	IsiZulu	Black	Never married	None		True	True	True	False	False	True	True	True	6001	2	0	Abs every time	0	0		0	0	0	0	0	0	0	0	0	0	0	1	0	0	0	0	0	0	0	0	0	0		0	1		0	1	0
Winnie Mandela Clinic	Tsonga	Black	Never married	None	Other Areas	True	True	True	False	False	True	True	True	6001	1	0	Abs every time	0	0		0	0	0	0	0	0	0	0	0	0	0	1	0	0	0	0	0	0	0	0	0	0		0	1		0	1	0
Winnie Mandela Clinic	IsiZulu	Black	Never married	None	Ethafeni	True	True	True	False	False	True	True	True	6001	1	0	Abs every time	0	0		0	0	0	0	0	0	0	0	0	0	0	1	0	0	0	0	0	0	0	0	0	0		0	1		0	1	0
Winnie Mandela Clinic	IsiZulu		Never married	None		True	True	True	False	False	True	True	True	6001	0	0		0	0		0	0	0	0	0	0	0	0	0	0	0	1	0	0	0	0	0	0	0	0	0	0		0	1		0	1	0
Winnie Mandela Clinic	Tsonga	Black	Never married	None	Other Areas	True	True	True	False	False	True	True	True	6001	1	0	Never	0	0		0	0	0	0	0	0	0	0	0	0	0	1	0	0	0	0	0	0	0	0	0	0		7	1		0	1	0
Winnie Mandela Clinic	Sepedi	Black	Never married	None		True	True	True	False	False	True	True	True	6001	3	0	Abs every time	0	0		0	0	0	0	0	0	0	0	0	0	0	1	0	0	0	0	0	0	0	0	0	0		0	1		0	1	0
Winnie Mandela Clinic	Tsonga	Black	Never married	None	Other Areas	True	True	True	False	False	False	True	True	6001	0	0		0	0		0	0	0	0	0	0	0	0	0	0	0	1	0	0	0	0	0	0	0	0	0	0		0	1		0	1	0
Winnie Mandela Clinic	Sepedi	Black	Never married	None	Other Areas	True	True	True	False	False	True	True	True	6001	1	0	Abs every time	0	0		0	0	0	0	0	0	0	0	0	0	0	1	0	0	0	0	0	0	0	0	0	0		0	1		0	1	0
Winnie Mandela Clinic	IsiZulu	Black	Never married	None	THCC	True	True	True	False	False	True	True	True	6001	2	0	Sometimes	0	0		0	0	0	0	0	0	0	0	0	0	0	1	0	0	0	0	0	0	0	0	0	0		0	1		0	1	0
Winnie Mandela Clinic	Other	Black	Never married	None	Other Areas	True	True	True	False	False	True	True	True	6001	0	0		0	0		0	0	0	0	0	0	0	0	0	0	0	1	0	0	0	0	0	0	0	0	0	0		0	1		0	1	0
Winnie Mandela Clinic	IsiZulu	Black	Never married	None	Other Areas	True	True	True	False	False	True	True	True	6001	2	0	Abs every time	0	0		0	0	0	0	0	0	0	0	0	0	0	1	0	0	0	0	0	0	0	0	0	0		0	1		0	1	0
Winnie Mandela Clinic	IsiZulu	Black	Never married	None	Other Areas	True	True	True	False	False	True	True	True	6001	2	0	Abs every time	0	0		0	0	0	0	0	0	0	0	0	0	0	1	0	0	0	0	0	0	0	0	0	0		0	1		0	1	0
Winnie Mandela Clinic	IsiZulu	Black	Never married	None	THCC	True	True	True	False	False	True	True	True	6001	1	0
Winnie Mandela Clinic	Sepedi	Black	Never married	None	Winnie Mandela	True	True	True	False	False	True	True	True	6001	0	0		0	0		0	0	0	0	0	0	0	0	0	0	0	1	0	0	0	0	0	0	0	0	0	0		0	1		0	1	0
Winnie Mandela Clinic	IsiZulu	Black	Never married	None	Endayeni	True	True	True	False	False	False	True	True	4001	0	0	Never	0	0		0	0	0	0	0	0	0	0	0	0	0	1	0	0	0	0	0	0	0	0	0	0		2			0	1	0
Winnie Mandela Clinic	Tsonga	Black	Never married	None	Tembisa Hospital	True	True	True	False	False	False	True	True	6001	1	0	Sometimes	0	0		0	0	0	0	0	0	0	0	0	0	0	1	0	0	0	0	0	0	0	0	0	0		7			0	1	0
Winnie Mandela Clinic	Tsonga	Black	Never married	None	Other Areas	True	True	True	False	False	False	True	True	4001	1	0	Abs every time	0	0		0	0	0	0	0	0	0	0	0	0	0	1	0	0	0	0	0	0	0	0	0	0		0	9	DCS	0	1	0
Winnie Mandela Clinic	isiXhosa	Black	Never married	None	THCC	True	True	True	False	False	False	True	True	6001	1	0	Abs every time	0	0		0	0	0	0	0	0	0	0	0	0	0	1	0	0	0	0	0	0	0	0	0	0		0	1		0	1	0
Winnie Mandela Clinic	Setswana	Black	Never married	None	Other Areas	True	True	True	False	False	False	True	True	6001	1	0	Abs every time	0	0		0	0	0	0	0	0	0	0	0	0	0	1	0	0	0	0	0	0	0	0	0	0		0	1		0	1	0
Winnie Mandela Clinic	IsiZulu	Black	Never married	None	Other Areas	True	True	True	False	False	False	True	True	6001	0	0		0	0		0	0	0	0	0	0	0	0	0	0	0	1	0	0	0	0	0	0	0	0	0	0		0	1		0	1	0
Winnie Mandela Clinic	Sesotho	Black	Never married	None	Other Areas	True	True	True	False	False	False	True	True	6001	1	0	Abs every time	0	0		0	0	0	0	0	0	0	0	0	0	0	1	0	0	0	0	0	0	0	0	0	0		0	1		0	1	0
Winnie Mandela Clinic	Tsonga	Black	Never married	None	Other Areas	True	True	True	False	False	False	True	True	6001	0	0		0	0		0	0	0	0	0	0	0	0	0	0	0	0	0	0	0	0	0	0	0	1	0	0		0	1		0	1	0
Winnie Mandela Clinic	Sesotho	Black	Never married	None	Other Areas	True	True	True	False	False	False	True	True	6001	1	0	Never	0	0		0	0	0	0	0	0	0	0	0	0	0	1	0	0	0	0	0	0	0	0	0	0		0	1		0	1	0
Winnie Mandela Clinic	Tsonga	Black	Married	Steady		True	True	True	False	False	False	True	True	6001	1	0		0	0		0	0	0	0	0	0	0	0	0	0	0	1	0	0	0	0	0	0	0	0	0	0		0	1		0	1	0
Winnie Mandela Clinic	Other	Black	Never married	None	Other Areas	True	True	True	False	False	False	True	True	6001	1	0	Never	0	0		0	0	0	0	0	0	0	0	0	0	0	1	0	0	0	0	0	0	0	0	0	0		7	9		0	1	0
Winnie Mandela Clinic	Sepedi	Black	Never married	None	Other Areas	True	True	True	False	False	False	True	True	6001	1	0	Abs every time	0	0		0	0	0	0	0	0	0	0	0	0	0	1	0	0	0	0	0	0	0	0	0	0		0	1		0	1	0
Winnie Mandela Clinic	Sepedi	Black	Never married	None	Other Areas	True	True	True	False	False	False	True	True	6001	1	0	Abs every time	0	0		0	0	0	0	0	0	0	0	0	0	0	1	0	0	0	0	0	0	0	0	0	0		0	1		0	1	0
Winnie Mandela Clinic	Sepedi	Black	Never married	None	Other Areas	True	True	True	False	False	False	True	True	6001	0	0		0	1	EPILEPTIC	0	0	0	0	0	0	0	0	0	0	0	1	0	0	0	0	0	0	0	0	0	0		0	1		0	1	0
Winnie Mandela Clinic	Tsonga	Black	Never married	None	Tembisa Main	True	True	True	False	False	False	True	True	6001	2	0	Abs every time	0	0		0	0	0	0	0	0	0	0	0	0	0	1	0	0	0	0	0	0	0	0	0	0		0	1		0	1	0
Winnie Mandela Clinic	Tsonga	Black	Never married	Some	Winnie Mandela	True	True	True	False	False	False	True	True	6001	3	0	Abs every time	0	0		0	0	0	0	0	0	0	0	0		0	1	0	0	0	0	0	0	0	0	0	0		0	1		0	1	0
Winnie Mandela Clinic	Sepedi	Black	Never married	None	THCC	True	True	True	False	False	False	True	True	6001	1	0	Abs every time	0	0		0	0	0	0	0	0	0	0	0	0	0	1	0	0	0	0	0	0	0	0	0	0		0	1		0	1	0
Winnie Mandela Clinic	IsiZulu	Black	Never married	None	Other Areas	True	True	True	False	False	False	True	True	6001	1	0	Never	0	0		0	0	0	0	0	0	0	0	0	0	0	1	0	0	0	0	0	0	0	0	0	0		0	1		0	1	0
Winnie Mandela Clinic	Sesotho	Black	Never married	Steady	Erin	True	True	True	False	False	False	True	True	6001	1	0	Sometimes	0	0		0	0	0	0	0	0	0	0	0	0	0	1	0	0	0	0	0	0	0	0	0	0		3	9	LANCENT	0	1	0
Winnie Mandela Clinic	IsiZulu	Black	Never married	None	Winnie Mandela	True	True	True	False	False	False	True	True	6001	1	0	Never	0	0		0	0	0	0	0	0	0	0	0	0	0	1	0	0	0	0	0	0	0	0	0	0		0	1		0	1	0
Winnie Mandela Clinic	IsiZulu	Black	Never married	Some	THCC	True	True	True	False	False	False	True	True	6001	1	0	Abs every time	0	0		0	0	0	0	0	0	0	0	0	0	0	1	0	0	0	0	0	0	0	0	0	0		0	1		0	1	0
Winnie Mandela Clinic	Sepedi	Black	Never married	None	Other Areas	True	True	True	False	False	False	True	True	6001	3	0	Abs every time	0	0		0	0	0	0	0	0	0	0	0	0	0	1	0	0	0	0	0	0	0	0	0	0		0	1		0	1	0
Winnie Mandela Clinic	Sepedi	Black	Never married	None	Other Areas	True	True	True	False	False	False	True	True	6001	1	0	Abs every time	0	0		0	0	0	0	0	0	0	0	0	0	0	1	0	0	0	0	0	0	0	0	0	0		0	1		0	1	0
Winnie Mandela Clinic	IsiZulu	Black	Never married	None	Ethafeni	True	True	True	False	False	False	True	True	6001	1	0	Never	0	0		0	0	0	0	0	0	0	0	0	0	0	1	0	0	0	0	0	0	0	0	0	0		0	1		0	1	0
Winnie Mandela Clinic	Other	Black	Married	Steady	Itereleng	True	True	True	False	False	False	True	True	6001	0	0		0	0		0	0	0	0	0	0	0	0	0	0	0	1	0	0	0	0	0	0	0	0	0	0		7	1		0	1	0
Winnie Mandela Clinic	Setswana	Black	Never married	None	Other Areas	True	True	True	False	False	False	True	True	6001	0	0		0	0		0	0	0	0	0	0	0	0	0	0	0	1	0	0	0	0	0	0	0	0	0	0		0	1		0	1	0
Winnie Mandela Clinic	Tsonga	Black	Never married	None	Other Areas	True	True	True	False	False	False	True	True	6001	1	0	Abs every time	0	0		0	0	0	0	0	0	0	0	0	0	0	1	0	0	0	0	0	0	0	0	0	0		0	1		0	1	0
Winnie Mandela Clinic	Sepedi	Black	Never married	None	Other Areas	True	True	True	False	False	False	True	True	6001	1	0	Never	0	0		0	0	0	0	0	0	0	0	0	0	0	1	0	0	0	0	0	0	0	0	0	0		0	1		0	1	0
Winnie Mandela Clinic	Setswana	Black	Never married	None	Other Areas	True	True	True	False	False	False	True	True	6001	6	0	Abs every time	0	0		0	0	0	0	0	0	0	0	0	0	0	1	0	0	0	0	0	0	0	0	0	0		0	1		0	1	0
Winnie Mandela Clinic	Sepedi	Black	Never married	None	Esangweni	True	True	True	False	False	False	True	True	6001	0	0		0	0		0	0	0	0	0	0	0	0	0	0	0	1	0	0	0	0	0	0	0	0	0	0		0	1		0	1	0
Winnie Mandela Clinic	Sepedi	Black	Never married	None	THCC	True	True	True	False	False	True	True	True	6001	40	0	Sometimes	0	0		0	0	0	0	0	0	0	0	0	0	0	1	0	0	0	0	0	0	0	0	0	0		0	1		0	1	0
Winnie Mandela Clinic	Afrikaans	Black	Never married	None	Erin	True	True	True	False	False	False	True	True	6001	1	0	Never	0	0		0	0	0	0	0	0	0	0	0	0	0	1	0	0	0	0	0	0	0	0	0	0		0	1		0	1	0
Winnie Mandela Clinic	Tsonga	Black	Never married	None	Erin	True	True	True	False	False	False	True	True	6001	5	0		0	0		0	0	0	0	0	0	0	0	0	0	0	1	0	0	0	0	0	0	0	0	0	0		0	1		0	1	0
Winnie Mandela Clinic	Sepedi	Black	Never married	None	Other Areas	True	True	True	False	False	True	True	True	6001	1	0	Never	0	0		0	0	0	0	0	0	0	0	0	0	0	1	0	0	0	0	0	0	0	0	0	0		0	1		0	1	0
Winnie Mandela Clinic	Tsonga	Black	Never married	None	Other Areas	True	True	True	False	False	False	True	True	6001	1	0	Abs every time	0	0		0	0	0	0	0	0	0	0	0	0	0	1	0	0	0	0	0	0	0	0	0	0		0	1		0	1	0
Winnie Mandela Clinic	IsiZulu	Black	Never married	None	Other Areas	True	True	True	False	False	False	True	True	6001	3	0	Abs every time	0	0		0	0	0	0	0	0	0	0	0	0	0	0	0	0	0	0	0	0	0	1	0	0		0	1		0	1	0
Winnie Mandela Clinic	IsiZulu	Black	Never married	None	Ethafeni	True	True	True	False	False	False	True	True	6001	0	0		0	0		0	0	0	0	0	0	0	0	0	0	0	1	0	0	0	0	0	0	0	0	0	0		0	1		0	1	0
Winnie Mandela Clinic	IsiZulu	Black	Never married	None	Other Areas	True	True	True	False	False	False	True	True	6001	0	0		0	0		0	0	0	0	0	0	0	0	0	0	0	1	0	0	0	0	0	0	0	0	0	0		0	1		0	1	0
Winnie Mandela Clinic	English	Black	Never married	None	Tembisa Main	True	True	True	False	False	True	True	True	6001	0	0		0	0		0	0	0	0	0	0	0	0	0	0	0	1	0	0	0	0	0	0	0	0	0	0		0	1		0	1	0
Winnie Mandela Clinic	IsiZulu	Black	Never married	None	Other Areas	True	True	True	False	False	True	True	True	6001	2	0	Sometimes	0	0		0	0	0	0	0	0	0	0	0	0	0	1	0	0	0	0	0	0	0	0	0	0		0	1		0	1	0
Winnie Mandela Clinic	IsiZulu	Black	Never married	None		True	True	True	False	False	True	True	True	6001	2	0	Abs every time	0	0		0	0	0	0	0	0	0	0	0	0	0	1	0	0	0	0	0	0	0	0	0	0		0	1		0	1	0
Winnie Mandela Clinic	IsiZulu	Black	Never married	None	Other Areas	True	True	True	False	False	True	True	True	5016	1	0	Never	0	0		0	0	0	0	0	0	0	0	0	0	0	1	0	0	0	0	0	0	0	0	0	0		0	1		0	1	0
Winnie Mandela Clinic	Sepedi	Black	Never married	None	Other Areas	True	True	True	False	False	True	True	True	5016	0	0	Never	0	0		0	0	0	0	0	0	0	0	0	0	0	1	0	0	0	0	0	0	0	0	0	0		0	1		0	1	0
Winnie Mandela Clinic	Tsonga	Black	Never married	Steady		True	True	True	False	False	False	True	True	6001	1	0	Never	0	0		0	0	0	0	0	0	0	0	0	0	0	1	0	0	0	0	0	0	0	0	0	0		0	9	LIFE OCCUPATIONAL HEALTH	0	1	0
Winnie Mandela Clinic	Sesotho	Black	Married	Steady	Other Areas	True	True	True	False	False	False	True	True	6001	1	0	Abs every time	0	1		0	0	0	0	0	0	0	0	0	0	0	1	0	0	0	0	0	0	0	0	0	0		3	9	TOGA CENTRAL	0	1	0
Winnie Mandela Clinic	IsiZulu	Black	Married	Steady		True	True	True	False	False	False	False	True	6001	1	0	Abs every time	0	0		0	0	0	0	0	0	0	0	0	0	0	1	0	0	0	0	0	0	0	0	0	0		3	9	TOGA CENTRAL	0	1	0
Winnie Mandela Clinic	IsiZulu	Black	Never married	None	Tembisa Main	True	True	True	False	False	True	True	True	6001	1	0	Never	0	0		0	0	0	0	0	0	0	0	0	0	0	1	0	0	0	0	0	0	0	0	0	0		0	1		0	1	0
Winnie Mandela Clinic	Sepedi	Black	Never married	None	Winnie Mandela	True	True	True	False	False	False	True	True	6001	3	0	Abs every time	0	0		0	0	0	0	0	0	0	0	0	0	0	1	0	0	0	0	0	0	0	0	0	0		0	1		0	1	0
Winnie Mandela Clinic	IsiZulu	Black	Married	Steady	Other Areas	True	True	True	False	False	False	True	True	6001	2	0	Abs every time	0	0		0	0	0	0	0	0	0	0	0	0	0	1	0	0	0	0	0	0	0	0	0	0		0	9	LIFE OCCUPATIONAL HEALTH	0	1	0
Winnie Mandela Clinic	Setswana	Black	Never married	Steady	Other Areas	True	True	True	False	False	False	True	True	6001	3	0	Abs every time	0	0		0	0	0	0	0	0	0	0	0	0	0	1	0	0	0	0	0	0	0	0	0	0		0	9	LIFE OCCUPATIONAL HEALTH	0	1	0
Winnie Mandela Clinic	IsiZulu	Black	Never married	Steady	Other Areas	True	True	True	False	False	False	True	True	6001	1	0	Never	0	0		0	0	0	0	0	0	0	0	0	0	0	1	0	0	0	0	0	0	0	0	0	0		0	9	LIFE OCCUPATIONAL HEALTH	0	1	0
Winnie Mandela Clinic	IsiZulu	Black	Married	Steady	Other Areas	True	True	True	False	False	False	True	True	6001	2	0	Sometimes	0	1	HYPERTENSIVE	0	0	0	0	0	0	0	0	0	0	0	1	0	0	0	0	0	0	0	0	0	0		0	1		0	1	0
Winnie Mandela Clinic	English	Black	Never married	Steady	Other Areas	True	True	True	False	False	False	True	True	6001	1	0	Abs every time	0	0		0	0	0	0	0	0	0	0	0	0	0	1	0	0	0	0	0	0	0	0	0	0		0	1		0	1	0
Winnie Mandela Clinic	IsiZulu	Black	Never married	None	Itereleng	True	True	True	False	False	False	True	True	6001	4	0	Abs every time	0	0		0	0	0	0	0	0	0	0	0	0	0	0	0	0	0	0	0	0	0	1	0	0		0	1		0	1	0
Winnie Mandela Clinic	IsiZulu	Black	Never married	Steady	Other Areas	True	True	True	False	False	False	True	True	6001	1	0	Abs every time	0	0		0	0	0	0	0	0	0	0	0	0	0	1	0	0	0	0	0	0	0	0	0	0		0	1		0	1	0
Winnie Mandela Clinic	Sepedi	Black	Never married	None	Esangweni	True	True	True	False	False	False	True	True	6001	0	0		0	0		0	0	0	0	0	0	0	0	0	0	0	1	0	0	0	0	0	0	0	0	0	0		0	1		0	1	0
Winnie Mandela Clinic	Sepedi	Black	Never married	None	Other Areas	True	True	True	False	False	False	True	True	6001	0	0		0	0		0	0	0	0	0	0	0	0	0	0	0	1	0	0	0	0	0	0	0	0	0	0		0	1		0	1	0
Winnie Mandela Clinic	IsiZulu	Black	Never married	None	THCC	True	True	True	True	True	True	True	False	6001	2	0	Abs every time	0	0		0	0	0	0	0	0	0	0	0	0	0	1	0	0	0	0	0	0	0	0	0	0		0	1		0	1	0
Winnie Mandela Clinic	Sepedi	Black	Never married	None	Winnie Mandela	True	True	True	True	True	True	True	False	6001	1	0	Never	0	0		0	0	0	0	0	0	0	0	0	0	0	1	0	0	0	0	0	0	0	0	0	0		7			0	1	0
Winnie Mandela Clinic	Tsonga	Black	Never married	None	Other Areas	True	True	True	False	False	False	True	True	6001	1	0	Abs every time	0	0		0	0	0	0	0	0	0	0	0	0	0	1	0	0	0	0	0	0	0	0	0	0		0	1		0	1	0
Winnie Mandela Clinic	IsiZulu	Black	Never married	Steady	Other Areas	True	True	True	False	False	False	True	True	6001	2	0		0	0		0	0	0	0	0	0	0	0	0	0	0	1	0	0	0	0	0	0	0	0	0	0		0	1		0	1	0
Winnie Mandela Clinic	IsiZulu	Black	Never married	None	Other Areas	True	True	True	False	False	False	True	True	6001	0	0		0	0		0	0	0	0	0	0	0	0	0	0	0	1	0	0	0	0	0	0	0	0	0	0		7			0	1	0
Winnie Mandela Clinic	IsiZulu	Black	Never married	Steady		True	True	True	False	False	False	True	True	6001	1	0	Sometimes	0	0		0	0	0	0	0	0	0	0	0	0	0	1	0	0	0	0	0	0	0	0	0	0		0	1		0	1	0
Winnie Mandela Clinic	IsiZulu	Black	Never married	None	THCC	True	True	True	False	False	True	True	True	6001	0	0		0	0		0	0	0	0	0	0	0	0	0	0	0	1	0	0	0	0	0	0	0	0	0	0		0	9	THCC	0	1	0
Winnie Mandela Clinic	Tsonga	Black	Never married	None	Other Areas	True	True	True	False	False	False	True	True	6001	1	0	Sometimes	0	0		0	0	0	0	0	0	0	0	0	0	0	1	0	0	0	0	0	0	0	0	0	0		0	1		0	1	0
Winnie Mandela Clinic	IsiZulu	Black	Never married	None	Other Areas	True	True	True	False	False	True	True	True	5016	0	0	Never	0	0		0	0	0	0	0	0	0	0	0	0	0	1	0	0	0	0	0	0	0	0	0	0		0	1		0	1	0
Winnie Mandela Clinic	Sepedi	Black	Never married	None	Winnie Mandela	True	True	True	False	False	True	True	True	6001	0	0		0	0		0	0	0	0	0	0	0	0	0	0	0	1	0	0	0	0	0	0	0	0	0	0		0	1		0	1	0
Winnie Mandela Clinic	Sesotho	Black	Never married	None	Other Areas	True	True	True	False	False	True	True	True	5016	0	0	Never	0	0		0	0	0	0	0	0	0	0	0	0	0	1	0	0	0	0	0	0	0	0	0	0		0	1		0	1	0
Winnie Mandela Clinic	IsiZulu	Black	Never married	None	Tembisa Main	True	True	True	False	False	True	True	True	5016	1	0	Abs every time	0	0		0	0	0	0	0	0	0	0	0	0	0	1	0	0	0	0	0	0	0	0	0	0		0	1		0	1	0
Winnie Mandela Clinic	Sepedi	Black	Never married	Steady	Other Areas	True	True	True	False	False	True	True	True	5016	1	0	Abs every time	0	1	RVD	1	0	0	0	0	0	0	0	0	0	0	1	0	0	0	0	0	0	0	0	0	0		3	9	DCS	0	1	0
Winnie Mandela Clinic	Tsonga	Black	Never married	None	Winnie Mandela	True	True	True	True	True	True	True	True	5016	1	0	Sometimes	0	1	DIABETIC	1	0	0	0	0	0	0	0		0	0	1	0	0	0	0	0	0	0	0	0	0		0	1		0	0	0
Winnie Mandela Clinic	IsiZulu	Black	Never married	None		True	True	True	False	False	True	True	True	6001	1	0		0	0		0	0	0	0	0	0	0	0	0	0	0	1	0	0	0	0	0	0	0	0	0	0		0	1		0	1	0
Winnie Mandela Clinic	IsiZulu	Black	Never married	None		True	True	True	False	False	False	True	True	6001	1	0	Abs every time	0	0		0	0	0	0	0	0	0	0	0	0	0	1	0	0	0	0	0	0	0	0	0	0		0	1		0	1	0
Winnie Mandela Clinic	Sepedi	Black	Never married	None	Other Areas	True	True	True	False	False	True	True	True	6001	2	0	Abs every time	0	0		0	0	0	0	0	0	0	0	0	0	0	1	0	0	0	0	0	0	0	0	0	0		0	1		0	1	0
Winnie Mandela Clinic	Sepedi	Black	Never married	None	Tembisa Main	True	True	True	False	False	True	True	True	6001	3	0	Abs every time	0	0		0	0	0	0	0	0	0	0	0	0	0	0	0	0	0	0	0	0	0	1	0	0		0	1		0	1	0
Winnie Mandela Clinic	isiXhosa	Black	Never married	None	Itereleng	True	True	True	False	False	True	True	True	6001	1	0		0	0		0	0	0	0	0	0	0	0	0	0	0	1	0	0	0	0	0	0	0	0	0	0		0	1		0	1	0
Winnie Mandela Clinic	Tsonga	Black	Never married	None	Other Areas	True	True	True	False	False	True	True	True	6001	1	0	Never	0	0		0	0	0	0	0	0	0	0	0	0	0	1	0	0	0	0	0	0	0	0	0	0		0	1		0	1	0
Winnie Mandela Clinic	IsiZulu	Black	Never married	None	Other Areas	True	True	True	False	False	True	True	True	6001	20	0	Abs every time	0	0		0	0	0	0	0	0	0	0	0	0	0	1	0	0	0	0	0	0	0	0	0	0		0	1		0	1	0
Winnie Mandela Clinic	Setswana	Black	Never married	None		True	True	True	False	False	True	True	True	6001	3	0	Sometimes	0	0		0	0	0	0	0	0	0	0	0	0	0	1	0	0	0	0	0	0	0	0	0	0		0	1		0	1	0
Winnie Mandela Clinic	Sesotho	Black	Never married	None	Other Areas	True	True	True	False	False	True	True	True	6001	0	0		0	0		0	0	0	0	0	0	0	0	0	0	0	1	0	0	0	0	0	0	0	0	0	0		0	1		0	1	0
Winnie Mandela Clinic	Tsonga	Black	Never married	None		True	True	True	False	False	True	True	True	6001	0	0		0	0		0	0	0	0	0	0	0	0	0	0	0	1	0	0	0	0	0	0	0	0	0	0		0	1		0	1	0
Winnie Mandela Clinic	IsiZulu	Black	Never married	None	Other Areas	True	True	True	False	False	True	True	True	6001	0	0		0	0		0	0	0	0	0	0	0	0	0	0	0	1	0	0	0	0	0	0	0	0	0	0		0	1		0	1	0
Winnie Mandela Clinic	Tsonga	Black	Never married	None		True	True	True	False	False	True	True	True	6001	2	0	Never	0	0		0	0	0	0	0	0	0	0	0	0	0	1	0	0	0	0	0	0	0	0	0	0		0	1		0	1	0
Winnie Mandela Clinic	Other	Black	Never married	None	Other Areas	True	True	True	False	False	True	True	True	6001	1	0	Never	0	0		0	0	0	0	0	0	0	0	0	0	0	1	0	0	0	0	0	0	0	0	0	0		0	1		0	1	0
Winnie Mandela Clinic	Afrikaans	Black	Never married	None	Itereleng	True	True	True	False	False	True	True	True	6001	2	0	Never	0	0		0	0	0	0	0	0	0	0	0	0	0	1	0	0	0	0	0	0	0	0	0	0		0	1		0	1	0
Winnie Mandela Clinic	Other	Black	Never married	None	THCC	True	True	True	False	False	True	True	True	6001	1	0	Abs every time	0	0		0	0	0	0	0	0	0	0	0	0	0	1	0	0	0	0	0	0	0	0	0	0		0	1		0	1	0
Winnie Mandela Clinic	Sesotho	Black	Never married	None	Tembisa Main	True	True	True	False	False	True	True	True	6001	0	0		0	0		0	0	0	0	0	0	0	0	0	0	0	0	0	0	0	0	0	0	0	1	0	0		0	1		0	1	0
Winnie Mandela Clinic	IsiZulu	Black	Never married	None	THCC	True	True	True	False	False	True	True	True	6001	1	0	Abs every time	0	0		0	0	0	0	0	0	0	0	0	0	0	1	0	0	0	0	0	0	0	0	0	0		0	1		0	1	0
Winnie Mandela Clinic	Setswana	Black	Never married	None	Other Areas	True	True	True	False	False	True	True	True	6001	1	0	Abs every time	0	0		0	0	0	0	0	0	0	0	0	0	0	1	0	0	0	0	0	0	0	0	0	0		0	1		0	1	0
Winnie Mandela Clinic	Other	Black	Never married	None	Ethafeni	True	True	True	False	False	True	True	True	6001	2	0	Sometimes	0	0		0	0	0	0	0	0	0	0	0	0	0	1	0	0	0	0	0	0	0	0	0	0		0	1		0	1	0
Winnie Mandela Clinic	IsiZulu	Black	Never married	None	Endayeni	True	True	True	False	False	True	True	True	6001	0	0		0	0		0	0	0	0	0	0	0	0	0	0	0	1	0	0	0	0	0	0	0	0	0	0		0	1		0	1	0
Winnie Mandela Clinic	Other	Black	Never married	None	Other Areas	True	True	True	False	False	True	True	True	6001	2	0	Abs every time	0	0		0	0	0	0	0	0	0	0	0	0	0	1	0	0	0	0	0	0	0	0	0	0		0	1		0	1	0
Winnie Mandela Clinic	Tsonga	Black	Never married	Steady	Winnie Mandela	True	True	True	False	False	True	True	True	6001	1	0	Abs every time	0	0		0	0	0	0	0	0	0	0	0	0	0	1	0	0	0	0	0	0	0	0	0	0		0	1		0	1	0
Winnie Mandela Clinic	IsiZulu	Black	Never married	Steady	THCC	True	True	True	False	False	True	True	True	6001	5	0	Sometimes	0	0		0	0	0	0	0	0	0	0	0	0	0	1	0	0	0	0	0	0	0	0	0	0		0	1		0	1	0
Winnie Mandela Clinic	IsiZulu	Black	Never married	Steady	Other Areas	True	True	True	False	False	True	True	True	6001	2	0	Sometimes	0	0		0	0	0	0	0	0	0	0	0	0	0	1	0	0	0	0	0	0	0	0	0	0		0	1		0	1	0
Winnie Mandela Clinic	Sepedi	Black	Never married	Steady	Boskburg Area	True	True	True	False	False	True	True	True	6001	1	0	Never	0	0		0	0	0	0	0	0	0	0	0	0	0	1	0	0	0	0	0	0	0	0	0	0		0	1		0	1	0
Winnie Mandela Clinic	Sesotho	Black	Never married	Steady	Endayeni	True	True	True	False	False	True	True	True	6001	1	0	Abs every time	0	0		0	0	0	0	0	0	0	0	0	0	0	1	0	0	0	0	0	0	0	0	0	0		7			0	1	0
Winnie Mandela Clinic	IsiZulu	Black	Never married	None	Endayeni	True	True	True	False	False	True	True	True	6001	4	0	Abs every time	0	0		0	0	0	0	0	0	0	0	0	0	0	1	0	0	0	0	0	0	0	0	0	0		0	1		0	1	0
Winnie Mandela Clinic	Sepedi	Black	Never married	None	Other Areas	True	True	True	False	False	True	True	True	6001	1	0	Abs every time	0	0		0	0	0	0	0	0	0	0	0	0	0	1	0	0	0	0	0	0	0	0	0	0		0	1		0	1	0
Winnie Mandela Clinic	Sepedi	Black	Never married	None	Winnie Mandela	True	True	True	False	False	True	True	True	6001	0	0		0	0		0	0	0	0	0	0	0	0	0	0	0	1	0	0	0	0	0	0	0	0	0	0		0	1		0	1	0
Winnie Mandela Clinic	Sesotho	Black	Never married	None	THCC	True	True	True	False	False	True	True	True	6001	1	0	Abs every time	0	1	TB TREATMENT	0	0	0	0	0	0	0	0	0	0	0	1	0	0	0	0	0	0	0	0	0	0		0	1		0	1	0
Winnie Mandela Clinic	IsiZulu	Black	Never married	Steady	Ethafeni	True	True	True	False	False	True	True	True	6001	4	0	Abs every time	0	0		0	0	0	0	0	0	0	0	0	0	0	1	0	0	0	0	0	0	0	0	0	0		0	1		0	1	0
Winnie Mandela Clinic	IsiZulu	Black	Never married	None	Other Areas	True	True	True	False	False	True	True	True	6001	2	0	Abs every time	0	0		0	0	0	0	0	0	0	0	0	0	0	1	0	0	0	0	0	0	0	0	0	0		7			0	1	0
Winnie Mandela Clinic	IsiZulu	Black	Never married	Some	Esangweni	True	True	True	False	False	True	True	True	6001	1	0	Never	0	0		0	0	0		0	0	0	0	0	0	0	1	0	0	0	0	0	0	0	0	0	0		7	1		0	1	0
Winnie Mandela Clinic	isiXhosa	Black	Never married	None	Erin	True	True	True	True	True	True	True	True	6001	1	0	Abs every time	0	0		0	0	0	0	0	0	0	0	0	0	0	1	0	0	0	0	0	0	0	0	0	0		0	1		0	1	0
Winnie Mandela Clinic	Tsonga	Black	Never married	Steady	THCC	True	True	True	False	False	True	True	True	6001	2	0	Abs every time	0	0		0	0	0	0	0	0	0	0	0	0	0	1	0	0	0	0	0	0	0	0	0	0		7	1		0	1	0
Winnie Mandela Clinic	Sesotho	Black	Married	Steady	Erin	True	True	True	False	False	True	True	True	6001	1	0	Never	0	0		0	0	0	0	0	0	0	0	0	0	0	1	0	0	0	0	0	0	0	0	0	0		7			0	1	0
Winnie Mandela Clinic	Setswana	Black	Never married	Steady	Other Areas	True	True	True	False	False	True	True	True	6001	3	0	Sometimes	0	0		0	0	0	0	0	0	0	0	0	0	0	1	0	0	0	0	0	0	0	0	0	0		0	1		0	1	0
Winnie Mandela Clinic	IsiZulu	Black	Never married	None	Itereleng	True	True	True	False	False	True	True	True	6001	2	0	Abs every time	0	0		0	0	0	0	0	0	0	0	0	0	0	1	0	0	0	0	0	0	0	0	0	0		0	1		0	1	0
Winnie Mandela Clinic	IsiZulu	Black	Never married	None	Other Areas	True	True	True	False	False	True	True	True	6001	1	0	Abs every time	0	0		0	0	0	0	0	0	0	0	0	0	0	1	0	0	0	0	0	0	0	0	0	0		0	1		0	1	0
Winnie Mandela Clinic	IsiZulu	Black	Never married	None	Winnie Mandela	True	True	True	False	False	True	True	True	6001	1	0	Abs every time	0	0		0	0	0	0	0	0	0	0	0	0	0	1	0	0	0	0	0	0	0	0	0	0		0	1		0	1	0
Winnie Mandela Clinic	Sepedi	Black	Never married	None	Other Areas	True	True	True	True	True	True	True	True	6001	3	0	Abs every time	0	0		0	0	0	0	0	0	0	0	0	0	0	1	0	0	0	0	0	0	0	0	0	0		0	1		0	1	0
Winnie Mandela Clinic	Setswana	Black	Never married	Some	Itereleng	True	True	True	False	False	True	True	True	6001	3	0	Abs every time	0	0		0	0	0	0	0	0	0	0	0	0	0	1	0	0	0	0	0	0	0	0	0	0		7			0	1	0
Winnie Mandela Clinic	Tsonga	Black	Never married	None	Winnie Mandela	True	True	True	False	False	True	True	True	6001	2	0	Abs every time	0	0		0	0	0	0	0	0	0	0	0	0	0	1	0	0	0	0	0	0	0	0	0	0		0	1		0	1	0
Winnie Mandela Clinic	IsiZulu	Black	Never married	Steady	Ethafeni	True	True	True	False	False	True	True	True	6001	1	0	Abs every time	0	0		0	0	0	0	0	0	0	0	0	0	0	1	0	0	0	0	0	0	0	0	0	0		0	1		0	1	0
Winnie Mandela Clinic	IsiZulu	Black	Never married	Some	THCC	True	True	True	False	False	True	True	True	6001	0	0		0	0		0	0	0	0	0	0	0	0	0	0	0	1	0	0	0	0	0	0	0	0	0	0		0	1		0	1	0
Winnie Mandela Clinic	Sesotho	Black	Married	Some	Other Areas	True	True	True	False	False	True	True	True	6001	2	0	Abs every time	0	0		0	0	0	0	0	0	0	0	0	0	0	1	0	0	0	0	0	0	0	0	0	0		5	9	NHLS	0	1	0
Winnie Mandela Clinic	IsiZulu	Black	Never married	Steady	Other Areas	True	True	True	False	False	True	True	True	6001	1	0	Abs every time	0	0		0	0	0	0	0	0	0	0	0	0	0	1	0	0	0	0	0	0	0	0	0	0		7			0	1	0
Winnie Mandela Clinic	Tsonga	Black	Never married	None	Other Areas	True	True	True	False	False	True	True	True	6001	1	0	Abs every time	0	0		0	0	0	0	0	0	0	0	0	0	0	1	0	0	0	0	0	0	0	0	0	0		0	1		0	1	0
Winnie Mandela Clinic	Tsonga	Black	Never married	Some	Winnie Mandela	True	True	True	False	False	True	True	True	6001	1	0	Abs every time	0	0		0	0	0	0	0	0	0	0	0	0	0	1	0	0	0	0	0	0	0	0	0	0		0	1		0	1	0
Winnie Mandela Clinic	Other	Black	Married	Steady	Winnie Mandela	True	True	True	True	True	True	True	True	5020	1	0	Never	0	1	STI	0	1	0	0	0	0	0	0	0	0	0	1	0	0	0	0	0	0	0	0	0	0		0	9	DHC	0	0	0
Winnie Mandela Clinic	Tsonga	Black	Never married	None	Other Areas	True	True	True	True	True	True	True	True	5020	1	0	Abs every time	0	0		0	0	0	0	0	0	0	0	0	0	0	1	0	0	0	0	0	0	0	0	0	0		7			0	1	0
Winnie Mandela Clinic	Setswana	Black	Never married	None	Winnie Mandela	True	True	True	False	False	True	True	True	6001	1	0	Abs every time	0	0		0	0	0	0	0	0	0	0	0	0	0	1	0	0	0	0	0	0	0	0	0	0		7			0	1	0
Winnie Mandela Clinic	Tsonga	Black	Never married	Steady	Other Areas	True	True	True	False	False	True	True	True	6001	2	0	Sometimes	0	0		0	0	0	0	0	0	0	0	0	0	0	1	0	0	0	0	0	0	0	0	0	0		0	1		0	1	0
Winnie Mandela Clinic	Setswana	Black	Never married	None	Tembisa Main	True	True	True	True	True	True	True	True	5020	2	0	Abs every time	0	0		0	0	0	0	0	0	0	0	0	0	0	1	0	0	0	0	0	0	0	0	0	0		7			0	1	0
Winnie Mandela Clinic	Tsonga	Black	Never married	Steady	Other Areas	True	True	True	True	True	True	True	True	5020	3	0	Sometimes	0	0		0	0	0	0	0	0	0	0	0	0	0	1	0	0	0	0	0	0	0	0	0	0		0	1		0	1	0
Winnie Mandela Clinic	Sepedi	Black	Never married	Steady	Other Areas	True	True	True	False	False	True	True	True	6001	2	0	Abs every time	0	0		0	0	0	0	0	0	0	0	0	0	0	1	0	0	0	0	0	0	0	0	0	0		0	1		0	1	0
Winnie Mandela Clinic	IsiZulu	Black	Never married	None	Tembisa Main	True	True	True	False	False	True	True	True	6001	2	0	Sometimes	0	0		0	0	0	0	0	0	0	0	0	0	0	1	0	0	0	0	0	0	0	0	0	0		0	1		0	1	0
Winnie Mandela Clinic	Sepedi	Black	Never married	None	Esangweni	True	True	True	False	False	True	True	True	6001	3	0	Abs every time	0	0		0	0	0	0	0	0	0	0	0	0	0	1	0	0	0	0	0	0	0	0	0	0		0	1		0	1	0
Winnie Mandela Clinic	Tsonga	Black	Never married	Steady	Esangweni	True	True	True	False	False	True	True	True	6001	1	0	Abs every time	0	0		0	0	0	0	0	0	0	0	0	0	0	1	0	0	0	0	0	0	0	0	0	0		7	1		0	1	0
Winnie Mandela Clinic	Sesotho	Black	Never married	None	Erin	True	True	True	False	False	True	True	True	6001	0	0		0	0		0	0	0	0	0	0	0	0	0	0	0	1	0	0	0	0	0	0	0	0	0	0		0	1		0	1	0
Winnie Mandela Clinic	IsiZulu	Black	Never married	None	Other Areas	True	True	True	False	False	True	True	True	6005	1	0	Most times	0	0		0	0	0	0	0	0	0	0	0	0	0	1	0	0	0	0	0	0	0	0	0	0		0	1			1	0
Winnie Mandela Clinic	Tsonga	Black	Never married	Steady	Tembisa Main	True	True	True	False	False	True	True	True	6005	1	0	Most times	0	0		0	0	0	0	0	0	0	0	0	0	0	1	0	0	0	0	0	0	0	0	0	0		0	1			1	0
Winnie Mandela Clinic	Sepedi	Black	Never married	None	Boskburg Area	True	True	True	False	False	True	True	True	6001	1	0	Never	0	0		0	0	0	0	0	0	0	0	0	0	0	1	0	0	0	0	0	0	0	0	0	0		0	1		0	1	0
Winnie Mandela Clinic	IsiZulu	Black	Never married	Steady	Other Areas	True	True	True	False	False	True	True	True	6001	1	0	Abs every time	0	1		0	0	0	0	0	0	0	0	0	0	0	0	0	0	0	0	0	0	0	1	0	0		3	9	JHB HOSP	0	1	0
Winnie Mandela Clinic	isiXhosa	Black	Never married	Steady	Itereleng	True	True	True	False	False	True	True	True	6001	1	0	Sometimes	0	0		0	0	0	0	0	0	0	0	0	0	0	1	0	0	0	0	0	0	0	0	0	0		7	1		0	1	0
Winnie Mandela Clinic	Sepedi	Black	Never married	None	Other Areas	True	True	True	False	False	True	True	True	6001	2	0	Never	0	0		0	0	0	0	0	0	0	0	0	0	0	1	0	0	0	0	0	0	0	0	0	0		0	1		0	1	0
Winnie Mandela Clinic	IsiZulu	Black	Never married	None	THCC	True	True	True	False	False	True	True	True	6001	1	0		0	1	KNOWN HYPERTENSIVE	0	0	0	0	0	0	0	0	0	0	0	1	0	0	0	0	0	0	0	0	0	0		7			0	1	0
Winnie Mandela Clinic	Afrikaans	Black	Never married	None	Itereleng	True	True	True	False	False	False	True	True	6005	0	0	Never	0	0		0	0	0	0	0	0	0	0	0	0	0	1	0	0	0	0	0	0	0	0	0	0		0	1			1	0
Winnie Mandela Clinic	Setswana	Black	Never married	Steady	Other Areas	True	True	True	True	True	True	True	True	6001	3	0	Sometimes	0	0		0	0	0	0	0	0	0	0	0	0	0	1	0	0	0	0	0	0	0	0	0	0		0	1		0	1	0
Winnie Mandela Clinic	IsiZulu	Black	Never married	Some	Ethafeni	True	True	True	False	False	True	True	True	6001	1	0	Never	0	0		0	0	0	0	0	0	0	0	0	0	0	1	0	0	0	0	0	0	0	0	0	0		0	1		0	1	0
Winnie Mandela Clinic	Sepedi	Black	Never married	None	Winnie Mandela	True	True	True	False	False	True	True	True	6001	5	0	Never	0	0		0	0	0	0	0	0	0	0	0	0	0	1	0	0	0	0	0	0	0	0	0	0		0	1		0	1	0
Winnie Mandela Clinic	Other	Black	Never married	None	Tembisa Main	True	True	True	True	True	True	True	True	6001	2	0	Sometimes	0	0		0	0	0	0	0	0	0	0	0	0	0	1	0	0	0	0	0	0	0	0	0	0		0	1		0	1	0
Winnie Mandela Clinic	Sepedi	Black	Never married	None	Erin	True	True	True	True	True	True	True	True	6005	1	0	Sometimes	0	0		0	0	0	0	0	0	0	0	0	0	0	1	0	0	0	0	0	0	0	0	0	0		0	1			1	0
Winnie Mandela Clinic	IsiZulu	Black	Never married	None	THCC	True	True	True	False	False	True	True	True	6013	0	0	Never	0	0		0	0	0	0	0	0	0	0	0	0	0	1	0	0	0	0	0	0	0	0	0	0		0	1		0	1	0
Winnie Mandela Clinic	Sepedi	Black	Never married	None	Other Areas	True	True	True	False	False	True	True	True	6001	2	0	Abs every time	0	0		0	0	0	0	0	0	0	0	0	0	0	1	0	0	0	0	0	0	0	0	0	0		0	1		0	1	0
Winnie Mandela Clinic	Sesotho	Black	Never married	None	Erin	True	True	True	False	False	True	True	True	6001	1	0	Never	0	0		0	0	0	0	0	0	0	0	0	0	0	1	0	0	0	0	0	0	0	0	0	0		0	1		0	1	0
Winnie Mandela Clinic	Sepedi	Black	Never married	None	Other Areas	True	True	True	False	False	True	True	True	6001	0	0		0	0		0	0	0	0	0	0	0	0	0	0	0	1	0	0	0	0	0	0	0	0	0	0		0	1		0	1	0
Winnie Mandela Clinic	IsiZulu	Black	Never married	None	Tembisa Main	True	True	True	False	False	True	True	True	6001	1	0	Abs every time	0	0		0	0	0	0	0	0	0	0	0	0	0	1	0	0	0	0	0	0	0	0	0	0		0	1		0	1	0
Winnie Mandela Clinic	Tsonga	Black	Never married	None	THCC	True	True	True	False	False	True	True	True	6001	1	0	Never	0	0		0	0	0	0	0	0	0	0	0	0	0	1	0	0	0	0	0	0	0	0	0	0		0	1		0	1	0
Winnie Mandela Clinic	IsiZulu	Black	Never married	None	Tembisa Main	True	True	True	False	False	False	True	True	6001	1	0	Abs every time	0	0		0	0	0	0	0	0	0	0	0	0	0	1	0	0	0	0	0	0	0	0	0	0		0	1		0	1	0
Winnie Mandela Clinic	Sesotho	Black	Never married	None	Other Areas	True	True	True	True	True	True	True	True	6001	1	0	Abs every time	0	0		0	0	0	0	0	0	0	0	0	0	0	1	0	0	0	0	0	0	0	0	0	0		0	1		0	1	0
Winnie Mandela Clinic	Sepedi	Black	Never married	None	Tembisa Main	True	True	True	False	False	True	True	True	6001	2	0	Abs every time	0	0		0	0	0	0	0	0	0	0	0	0	0	1	0	0	0	0	0	0	0	0	0	0		0	1		0	1	0
Winnie Mandela Clinic	Tsonga	Black	Never married	None	THCC	True	True	True	False	False	False	True	True	6001	0	0		0	0		0	0	0	0	0	0	0	0	0	0	0	1	0	0	0	0	0	0	0	0	0	0		0	1		0	1	0
Winnie Mandela Clinic	Setswana	Black	Never married	None	Tembisa Hospital	True	True	True	False	False	True	True	True	6001	2	0	Abs every time	0	0		0	0	0	0	0	0	0	0	0	0	0	1	0	0	0	0	0	0	0	0	0	0		0	1		0	1	0
Winnie Mandela Clinic	Tsonga	Black	Never married		Other Areas	True	True	True	False	False	True	True	True	6005	0	0	Never	0	0		0	0	0	0	0	0	0	0	0	0	0	1	0	0	0	0	0	0	0	0	0	0		0	1			1	0
Winnie Mandela Clinic	Sepedi	Black	Never married	None	Erin	True	True	True	False	False	True	True	True	6001	0	0		0	0		0	0	0	0	0	0	0	0	0	0	0	1	0	0	0	0	0	0	0	0	0	0		0	1		0	1	0
Winnie Mandela Clinic	IsiZulu	Black	Never married	None	Other Areas	True	True	True	False	False	False	True	True	6001	2	0	Abs every time	0	0		0	0	0	0	0	0	0	0	0	0	0	0	0	0	0	0	0	0	0	1	0	0		0	1		0	1	0
Winnie Mandela Clinic	IsiZulu	Black	Never married	None	Other Areas	True	True	True	False	False	False	True	True	6001	0	0		0	0		0	0	0	0	0	0	0	0	0	0	0	1	0	0	0	0	0	0	0	0	0	0		0	1		0	1	0
Winnie Mandela Clinic	Tsonga	Black	Never married	None	Other Areas	True	True	True	False	False	True	True	True	6001	0	0		0	0		0	0	0	0	0	0	0	0	0	0	0	1	0	0	0	0	0	0	0	0	0	0		0	1		0	1	0
Winnie Mandela Clinic	Sepedi	Black	Never married	None	Other Areas	True	True	True	False	False	True	True	True	6001	1	0	Abs every time	0	0		0	0	0	0	0	0	0	0	0	0	0	1	0	0	0	0	0	0	0	0	0	0		0	1		0	1	0
Winnie Mandela Clinic	Sesotho	Black	Never married	Some	Endayeni	True	True	True	False	False	False	True	True	6001	1	0	Abs every time	0	1		0	0	0	0	0	0	0	0	0	0	0	1	0	0	0	0	0	0	0	0	0	0		3	9	TEMBISA HOSP	0	1	0
Winnie Mandela Clinic	IsiZulu	Black	Never married	None	Erin	True	True	True	False	False	False	True	True	6001	2	0	Abs every time	0	0		0	0	0	0	0	0	0	0	0	0	0	1	0	0	0	0	0	0	0	0	0	0		0	1		0	1	0
Winnie Mandela Clinic	English	Black	Married	Steady	Other Areas	True	True	True	False	False	True	True	True	6001	2	0	Sometimes	0	0		0	0	0	0	0	0	0	0	0	0	0	1	0	0	0	0	0	0	0	0	0	0		0	1		0	1	0
Winnie Mandela Clinic	IsiZulu	Black	Married	Steady	Other Areas	True	True	True	False	False	False	True	True	6013	0	1	Never	0	0		0	0	0	0	0	0	0	0	0	0	0	1	0	0	0	0	0	0	0	0	0	0		7	1		0	1	0
Winnie Mandela Clinic	Sepedi	Black	Never married	None	Winnie Mandela	True	True	True	False	False	False	True	True	6001	2	0	Abs every time	0	0		0	0	0	0	0	0	0	0	0	0	0	1	0	0	0	0	0	0	0	0	0	0		0	1		0	1	0
Winnie Mandela Clinic	Setswana	Black	Never married	None	Esangweni	True	True	True	False	False	True	True	True	6001	0	0		0	0		0	0	0	0	0	0	0	0	0	0	0	1	0	0	0	0	0	0	0	0	0	0		0	1		0	1	0
Winnie Mandela Clinic	IsiZulu	Black	Never married	None	Winnie Mandela	True	True	True	False	False	True	True	True	6001	0	0		0	0		0	0	0	0	0	0	0	0	0	0	0	1	0	0	0	0	0	0	0	0	0	0		0	1		0	1	0
Winnie Mandela Clinic	Sepedi	Black	Never married	None	Winnie Mandela	True	True	True	False	False	True	True	True	6005	0	0	Never	0	0		0	0	0	0	0	0	0	0	0	0	0	1	0	0	0	0	0	0	0	0	0	0		0	1			1	0
Winnie Mandela Clinic	Sepedi	Black	Never married	None	THCC	True	True	True	False	False	True	True	True	6001	0	0		0	0		0	0	0	0	0	0	0	0	0	0	0	0	0	0	0	0	0	0	0	0	0	0		0	1		0	1	0
Winnie Mandela Clinic	IsiZulu	Black	Never married	None	Other Areas	True	True	True	False	False	True	True	True	6001	3	0	Abs every time	0	0		0	0	0	0	0	0	0	0	0	0	0	1	0	0	0	0	0	0	0	0	0	0		0	1		0	1	0
Winnie Mandela Clinic	Sepedi	Black	Never married	None	THCC	True	True	True	False	False	True	True	True	6001	0	0		0	0		0	0	0	0	0	0	0	0	0	0	0	1	0	0	0	0	0	0	0	0	0	0		0	1		0	1	0
Winnie Mandela Clinic	Tsonga	Black	Never married	None	Tembisa Main	True	True	True	False	False	True	True	True	6001	2	0	Abs every time	0	0		0	0	0	0	0	0	0	0	0	0	0	1	0	0	0	0	0	0	0	0	0	0		0	1		0	1	0
Winnie Mandela Clinic	Sepedi	Black	Never married	Steady	Other Areas	True	True	True	False	False	False	True	True	6013	0	0	Never	0	0		0	0	0	0	0	0	0	0	0	0	0	1	0	0	0	0	0	0	0	0	0	0		0	1		0	1	0
Winnie Mandela Clinic	IsiZulu	Black	Never married	Steady	Tembisa Main	True	True	True	False	False	True	True	True	6001	0	0		0	0		0	0	0	0	0	0	0	0	0	0	0	1	0	0	0	0	0	0	0	0	0	0		0	1		0	1	0
Winnie Mandela Clinic	Tsonga	Black	Never married	Some	Tembisa Main	True	True	True	False	False	True	True	True	6013	0	0	Never	0	0		0	0	0	0	0	0	0	0	0	0	0	1	0	0	0	0	0	0	0	0	0	0		0	1		0	1	0
Winnie Mandela Clinic	IsiZulu	Black	Never married	None	Endayeni	True	True	True	False	False	False	True	True	6001	3	0	Sometimes	0	0		0	0	0	0	0	0	0	0	0	0	0	1	0	0	0	0	0	0	0	0	0	0		0	1		0	1	0
Winnie Mandela Clinic	Sepedi	Black	Never married	Steady	Winnie Mandela	True	True	True	False	False	True	True	True	6001	4	0	Never	0	0		0	0	0	0	0	0	0	0	0	0	0	1	0	0	0	0	0	0	0	0	0	0		0	1		0	1	0
Winnie Mandela Clinic	Tsonga	Black	Never married	None	Itereleng	True	True	True	False	False	True	True	True	6001	1	0	Never	0	0		0	0	0	0	0	0	0	0	0	0	0		0	0	0	0	0	0	0	0	0	0		0	1		0	1	0
Winnie Mandela Clinic	Other	Black	Never married	Steady	Itereleng	True	True	True	False	False	True	True	True	6001	2	0	Abs every time	0	0		0	0	0	0	0	0	0	0	0	0	0	1	0	0	0	0	0	0	0	0	0	0		0	1		0	1	0
Winnie Mandela Clinic	Tsonga	Black	Never married	None	Tembisa Main	True	True	True	False	False	True	True	True	6013	0	0	Never	0	0		0	0	0	0	0	0	0	0	0	0	0	1	0	0	0	0	0	0	0	0	0	0		0	1		0	1	0
Winnie Mandela Clinic	Sepedi	Black	Never married	None	Tembisa Main	True	True	True	False	False	True	True	True	6001	0	0		0	0		0	0	0	0	0	0	0	0	0	0	0	1	0	0	0	0	0	0	0	0	0	0		0	1		0	1	0
Winnie Mandela Clinic	Sepedi	Black	Never married	None	Other Areas	True	True	True	False	False	True	True	True	6001	0	0		0	0		0	0	0	0	0	0	0	0	0	0	0	1	0	0	0	0	0	0	0	0	0	0		0	1		0	1	0
Winnie Mandela Clinic	Sepedi	Black	Never married	None	Other Areas	True	True	True	False	False	True	True	True	6001	1	0	Abs every time	0	0		0	0	0	0	0	0	0	0	0	0	0	1	0	0	0	0	0	0	0	0	0	0		0	1		0	1	0
Winnie Mandela Clinic	Sesotho	Black	Never married	None	Other Areas	True	True	True	False	False	True	True	True	6001	1	0	Abs every time	0	0		0	0	0	0	0	0	0	0	0	0	0	1	0	0	0	0	0	0	0	0	0	0		0	1		0	1	0
Winnie Mandela Clinic	Sepedi	Black	Never married	None	Other Areas	True	True	True	False	False	True	True	True	6001	0	0		0	0		0	0	0	0	0	0	0	0	0	0	0	1	0	0	0	0	0	0	0	0	0	0		0	1		0	1	0
Winnie Mandela Clinic	IsiZulu	Black	Never married	None	Other Areas	True	True	True	False	False	True	True	True	6001	2	0	Abs every time	0	0		0	0	0	0	0	0	0	0	0	0	0	1	0	0	0	0	0	0	0	0	0	0		0	9	CITY OF JHB	0	1	0
Winnie Mandela Clinic	Afrikaans	Black	Never married	None	Tembisa Main	True	True	True	False	False	True	True	True	6001	5	0	Abs every time	0	0		0	0	0	0	0	0	0	0	0	0	0	1	0	0	0	0	0	0	0	0	0	0		0	1		0	1	0
Winnie Mandela Clinic	isiXhosa	Black	Never married	None	Endayeni	True	True	True	False	False	True	True	True	6001	2	0	Abs every time	0	0		0	0	0	0	0	0	0	0	0	0	0	1	0	0	0	0	0	0	0	0	0	0		0	1		0	1	0
Winnie Mandela Clinic	Other	Black	Never married	None	Other Areas	True	True	True	False	False	True	True	True	6001	4	0	Abs every time	0	0		0	0	0	1	0	0	0	0	0	0	0	1	0	0	1	0	0	0	0	0	0	0		0	1		0	1	0
Winnie Mandela Clinic	IsiZulu	Black	Never married	Steady	Other Areas	True	True	True	False	False	True	True	True	6001	1	0	Never	0	0		0	0	0	0	0	0	0	0	0	0	0	1	0	0	0	0	0	0	0	0	0	0		0	1		0	1	0
Winnie Mandela Clinic	IsiZulu	Black	Never married	Some	Other Areas	True	True	True	False	False	True	True	True	6001	1	0	Abs every time	0	0		0	0	0	0	0	0	0	0	0	0	0	1	0	0	0	0	0	0	0	0	0	0		0	1		0	1	0
Winnie Mandela Clinic	IsiZulu	Black	Never married	None	Tembisa Main	True	True	True	False	False	True	True	True	6001	1	0	Abs every time	0	0		0	0	0	0	0	0	0	0	0	0	0	1	0	0	0	0	0	0	0	0	0	0		0	1		0	1	0
Winnie Mandela Clinic	Sepedi	Black	Never married	None	Other Areas	True	True	True	False	False	True	True	True	6005	3	0	Sometimes	0	0		0	0	0	0	0	0	0	0	0	0	0	1	0	0	0	0	0	0	0	0	0	0		0	1			1	0
Winnie Mandela Clinic	Setswana	Black	Never married	None	Tembisa Hospital	True	True	True	False	False	True	True	True	6001	1	0	Sometimes	0	0		0	0	0	0	0	0	0	0	0	0	0	1	0	0	0	0	0	0	0	0	0	0		0	1		0	1	0
Winnie Mandela Clinic	IsiZulu	Black	Never married	None	Ethafeni	True	True	True	False	False	True	True	True	6001	0	0		0	0		0	0	0	0	0	0	0	0	0	0	0	1	0	0	0	0	0	0	0	0	0	0		0	1		0	1	0
Winnie Mandela Clinic	Sesotho	Black	Never married	None	Tembisa Main	True	True	True	False	False	True	True	True	6005	0	0	Never	0	0		0	0	0	0	0	0	0	0	0	0	0	1	0	0	0	0	0	0	0	0	0	0		0	1			1	0
Winnie Mandela Clinic	IsiZulu	Black	Never married	None	Tembisa Main	True	True	True	False	False	True	True	True	6001	0	0		0	0		0	0	0	0	0	0	0	0	0	0	0	1	0	0	0	0	0	0	0	0	0	0		0	1		0	1	0
Winnie Mandela Clinic	Sesotho	Black	Never married	None	Other Areas	True	True	True	False	False	True	True	True	6001	1	0	Abs every time	0	0		0	0	0	0	0	0	0	0	0	0	0	1	0	0	0	0	0	0	0	0	0	0		0	1		0	1	0
Winnie Mandela Clinic	Tsonga	Black	Never married	None	Other Areas	True	True	True	False	False	True	True	True	6001	2	0	Abs every time	0	0		0	0	0	0	0	0	0	0	0	0	0	1	0	0	0	0	0	0	0	0	0	0		0	1		0	1	0
Winnie Mandela Clinic	Setswana	Black	Never married	None	Endayeni	True	True	True	False	False	True	True	True	6001	1	0	Never	0	0		0	0	0	0	0	0	0	0	0	0	0	0	0	0	0	0	0	0	0	1	0	1	PAITIAL PHIMOSIS	0	1		0	1	0
Winnie Mandela Clinic	Other	Black	Married	Steady	Other Areas	True	True	True	False	False	True	True	True	6001	1	0	Abs every time	0	0		0	0	0	0	0	0	0	0	0	0	0	1	0	0	0	0	0	0	0	0	0	0		0	1		0	1	0
Winnie Mandela Clinic	Other	Black	Never married	Steady	Other Areas	True	True	True	False	False	True	True	True	6001	0	0		0	0		0	0	0	0	0	0	0	0	0	0	0	1	0	0	0	0	0	0	0	0	0	0		0	1		0	1	0
Winnie Mandela Clinic	IsiZulu	Black	Never married	None	Other Areas	True	True	True	False	False	True	True	True	6001	1	0	Abs every time	0	0		0	0	0	0	0	0	0	0	0	0	0	1	0	0	0	0	0	0	0	0	0	0		0	1		0	1	0
Winnie Mandela Clinic	IsiZulu	Black	Never married	None	Tembisa Main	True	True	True	True	True	False	False	False	6001	36	0	Abs every time	0	0		0	0	0	0	0	0	0	0	0	0	0	1	0	0	0	0	0	0	0	0	0	0		0	1		0	1	0
Winnie Mandela Clinic	IsiZulu	Black	Never married	None	Other Areas	True	True	True	False	False	True	True	True	6001	1	0	Abs every time	0	0		0	0	0	0	0	0	0	0	0	0	0	1	0	0	0	0	0	0	0	0	0	0		0	1		0	1	0
Winnie Mandela Clinic	Sepedi	Black	Never married	None	Itereleng	True	True	True	False	False	True	True	True	6001	0	0		0	0		0	0	0	0	0	0	0	0	0	0	0	1	0	0	0	0	0	0	0	0	0	0		0	1		0	1	0
Winnie Mandela Clinic	IsiZulu	Black	Never married	Steady	Esangweni	True	True	True	False	False	True	True	True	6001	2	0	Sometimes	0	0		0	0	0	0	0	0	0	0	0	0	0	1	0	0	0	0	0	0	0	0	0	0		0	1		0	1	0
Winnie Mandela Clinic	IsiZulu	Black	Never married	Steady	Esangweni	True	True	True	False	False	True	True	True	6001	1	0	Abs every time	0	0		0	0	0	0	0	0	0	0	0	0	0	1	0	0	0	0	0	0	0	0	0	0		0	1		0	1	0
Winnie Mandela Clinic	IsiZulu	Black	Never married	None	Other Areas	True	True	True	False	False	True	True	True	6001	8	0	Abs every time	0	0		0	0	0	0	0	0	0	0	0	0	0	1	0	0	0	0	0	0	0	0	0	0		0	1		0	1	0
Winnie Mandela Clinic	Other	Black	Never married	None	Winnie Mandela	True	True	True	False	False	True	True	True	6001	2	0	Abs every time	0	0		0	0	0	0	0	0	0	0	0	0	0	1	0	0	0	0	0	0	0	0	0	0		0	1		0	1	0
Winnie Mandela Clinic	Setswana	Black	Never married	None	Other Areas	True	True	True	False	False	True	True	True	6001	1	0	Abs every time	0	0		0	0	0	0	0	0	0	0	0	0	0	1	0	0	0	0	0	0	0	0	0	0		0	9	CITY OF JHB	0	1	0
Winnie Mandela Clinic	IsiZulu	Black	Married	Steady	Other Areas	True	True	True	False	False	False	True	True	6001	1	0	Abs every time	0	0		0	0	0	0	0	0	0	0	0	0	0	1	0	0	0	0	0	0	0	0	0	0		0	1		0	1	0
Winnie Mandela Clinic	IsiZulu	Black	Never married	None	Erin	True	True	True	True	True	True	True	True	6001	4	0	Abs every time	0	0		0	0	0	0	0	0	0	0	0	0	0	1	0	0	0	0	0	0	0	0	0	0		0	1		0	1	0
Winnie Mandela Clinic	Tsonga	Black	Never married	None	Winnie Mandela	True	True	True	False	False	False	True	True	6001	1	0	Abs every time	0	0		0	0	0	0	0	0	0	0	0	0	0	1	0	0	0	0	0	0	0	0	0	0		0	1		0	1	0
Winnie Mandela Clinic	IsiZulu	Black	Never married	None	Other Areas	True	True	True	False	False	True	True	True	6001	2	0	Abs every time	0	0		0	0	0	0	0	0	0	0	0	0	0	1	0	0	0	0	0	0	0	0	0	0		0	1		0	1	0
Winnie Mandela Clinic	Sepedi	Black	Never married	None	Other Areas	True	True	True	False	False	True	True	True	5016	1	0	Abs every time	8	0		0	0	0	0	0	0	0	0	0	0	0	1	0	0	0	0	0	0	0	0	0	0		0	9	DCS	0	1	0
Winnie Mandela Clinic	Tsonga	Black	Never married	None	Other Areas	True	True	True	False	False	True	True	True	5016	1	0	Never	0	0		0	0	0	0	0	0	0	0	0	0	0	1	0	0	0	0	0	0	0	0	0	0		0	1		0	1	0
Winnie Mandela Clinic	Tsonga	Black	Never married	None	Winnie Mandela	True	True	True	False	False	True	True	True	6002	1	0	Abs every time	0	0		0	0	0	0	0	0	0	0	0	0	0	1	0	0	0	0	0	0	0	0	0	0		0	1		0	1	0
Winnie Mandela Clinic	Tsonga	Black	Never married	None	Winnie Mandela	True	True	True	False	False	True	True	True	6001	1	0	Never	0	0		0	0	0	0	0	0	0	0	0	0	0	1	0	0	0	0	0	0	0	0	0	0		0	1		0	1	0
Winnie Mandela Clinic	IsiZulu	Black	Never married	None	Itereleng	True	True	True	False	False	True	True	True	6001	3	0	Sometimes	0	0		0	0	0	0	0	0	0	0	0	0	0	1	0	0	0	0	0	0	0	0	0	0		0	1		0	1	0
Winnie Mandela Clinic	IsiZulu	Black	Never married	Some	Other Areas	True	True	True	True	True	True	True	True	5016	1	0	Abs every time	0	0		0	0	0	0	0	0	0	0	0	0	0	1	0	0	0	0	0	0	0	0	0	0		0	1		0	1	0
Winnie Mandela Clinic	Sesotho	Black	Never married	None	THCC	True	True	True	False	False	True	True	True	6005	0	0	Never	0	0		0	0	0	0	0	0	0	0	0	0	0	1	0	0	0	0	0	0	0	0	0	0		0	1			1	0
Winnie Mandela Clinic	Tsonga	Black	Never married	None	Other Areas	True	True	True	False	False	True	True	True	6001	2	0	Abs every time	0	0		0	0	0	0	0	0	0	0	0	0	0	1	0	0	0	0	0	0	0	0	0	0		0	1		0	1	0
Winnie Mandela Clinic	IsiZulu	Black	Never married	None	Esangweni	True	True	True	False	False	True	True	True	6002	1	0	Abs every time	0	0		0	0	0	0	0	0	0	0	0	0	0	1	0	0	0	0	0	0	0	0	0	0		0	1		0	1	0
Winnie Mandela Clinic	Tsonga	Black	Never married	None	Ethafeni	True	True	True	False	False	True	True	True	6001	2	0	Never	0	0		0	0	0	0	0	0	0	0	0	0	0	1	0	0	0	0	0	0	0	0	0	0		7			0	1	0
Winnie Mandela Clinic	Sepedi	Black	Never married	Steady	Other Areas	True	True	True	False	False	True	True	True	6001	1	0	Abs every time	0	0		0	0	0	0	0	0	0	0	0	0	0	1	0	0	0	0	0	0	0	0	0	0		0	1		0	1	0
Winnie Mandela Clinic	IsiZulu	Black	Never married	None	Ethafeni	True	True	True	False	False	True	True	True	6001	6	0	Most times	0	0		0	0	0	0	0	0	0	0	0	0	0	1	0	0	0	0	0	0	0	0	0	0		0	1		0	1	0
Winnie Mandela Clinic	IsiZulu	Black	Married	None	Other Areas	True	True	True	False	False	True	True	True	6001	1	0	Abs every time	0	0		0	0	0	0	0	0	0	0	0	0	0	1	0	0	0	0	0	0	0	0	0	0		3		CHARLOTTE MAXEKE HOSP	0	1	0
Winnie Mandela Clinic	Sepedi	Black	Never married	None	Other Areas	True	True	True	False	False	True	True	True	6001	1	0	Abs every time	0	0		0	0	0	0	0	0	0	0	0	0	0	1	0	0	0	0	0	0	0	0	0	0		0	1		0	1	0
Winnie Mandela Clinic	IsiZulu	Black	Never married	None	Other Areas	True	True	True	False	False	True	True	True	5016	0	0	Never	0	0		0	0	0	0	0	0	0	0	0	0	0	0	0	0	0	0	0	0	0	0	0	0		0	1		0	1	0
Winnie Mandela Clinic	Sepedi	Black	Never married	None	Other Areas	True	True	True	False	False	True	True	True	5016	1	0	Abs every time	0	0		0	0	0	0	0	0	0	0	0	0	0	1	0	0	0	0	0	0	0	0	0	0		0	1		0	1	0
Winnie Mandela Clinic	Other	Black	Never married	None	Other Areas	True	True	True	False	False	True	True	True	6001	2	0	Abs every time	0	0		0	0	0	0	0	0	0	0	0	0	0	1	0	0	0	0	0	0	0	0	0	0		0	1		0	1	0
Winnie Mandela Clinic	IsiZulu	Black	Never married	None	Other Areas	True	True	True	False	False	True	True	True	6001	0	0		0	0		0	0	0	0	0	0	0	0	0	0	0	1	0	0	0	0	0	0	0	0	0	0		0	1		0	1	0
Winnie Mandela Clinic	IsiZulu	Black	Never married	None	Ethafeni	True	True	True	False	False	True	True	True	6001	8	0	Abs every time	0	0		0	0	0	0	0	0	0	0	0	0	0	1	0	0	0	0	0	0	0	0	0	0		0	1		0	1	0
Winnie Mandela Clinic	IsiZulu	Black	Never married	None	Other Areas	True	True	True	False	False	True	True	True	6001	1	0	Abs every time	0	0		0	0	0	0	0	0	0	0	0	0	0	1	0	0	0	0	0	0	0	0	0	0		0	1		0	1	0
Winnie Mandela Clinic	IsiZulu	Black	Never married	None	Other Areas	True	True	True	False	False	True	True	True	6001	1	0	Abs every time	0	0		0	0	0	0	0	0	0	0	0	0	0	1	0	0	0	0	0	0	0	0	0	0		0	1		0	1	0
Winnie Mandela Clinic	Tsonga	Black	Never married	None	Tembisa Main	True	True	True	False	False	True	True	True	5016	2	0	Abs every time	8	0		0	0	0	0	0	0	0	0	0	0	0	1	0	0	0	0	0	0	0	0	0	0		7	1		0	1	0
Winnie Mandela Clinic	IsiZulu	Black	Never married	None	Esangweni	True	True	True	False	False	True	True	True	6001	2	0	Sometimes	0	0		0	0	0	0	0	0	0	0	0	0	0	1	0	0	0	0	0	0	0	0	0	0		0	1		0	1	0
Winnie Mandela Clinic	Tsonga	Black	Never married	None	THCC	True	True	True	False	False	True	True	True	5016	2	0	Abs every time	8	0		0	0	0	0	0	0	0	0	0	0	0	1	0	0	0	0	0	0	0	0	0	0		0	1		0	1	0
Winnie Mandela Clinic	IsiZulu	Black	Never married	None	Other Areas	True	True	True	False	False	True	True	True	6001	1	0	Abs every time	0	0		0	0	0	0	0	0	0	0	0	0	0	1	0	0	0	0	0	0	0	0	0	0		0	1		0	1	0
Winnie Mandela Clinic	IsiZulu	Black	Never married	None	Other Areas	True	True	True	False	False	True	True	True	6001	1	0	Abs every time	0	0		0	0	0	0	0	0	0	0	0	0	0	1	0	0	0	0	0	0	0	0	0	0		0	9	CITY OF JHB	0	1	0
Winnie Mandela Clinic	IsiZulu	Black	Never married	None	Tembisa Main	True	True	True	False	False	True	True	True	6001	0	0		0	0		0	0	0	0	0	0	0	0	0	0	0	0	0	0	0	0	0	0	0	1	0	0		0	1		0	1	0
Winnie Mandela Clinic	IsiZulu	Black	Never married	None	Ethafeni	True	True	True	False	False	True	True	True	5016	0	0	Never	0	0		0	0	0	0	0	0	0	0	0	0	0	0	0	0	0	0	0	0	0	1	0	0	PHIMOSIS	0	1		0	1	0
Winnie Mandela Clinic	Sesotho	Black	Never married	None	Other Areas	True	True	True	False	False	True	True	True	5016	4	0	Abs every time	8	0		0	0	0	0	0	0	0	0	0	0	0	1	0	0	0	0	0	0	0	0	0	0		0	1		0	1	0
Winnie Mandela Clinic	Tsonga	Black	Never married	None	Other Areas	True	True	True	False	False	True	True	True	6001	3	0	Abs every time	0	0		0	0	0	0	0	0	0	0	0	0	0	1	0	0	0	0	0	0	0	0	0	0		0	1		0	1	0
Winnie Mandela Clinic	Sepedi	Black	Never married	None	Other Areas	True	True	True	False	False	True	True	True	6001	2	0	Abs every time	0	0		0	0	0	0	0	0	0	0	0	0	0	1	0	0	0	0	0	0	0	0	0	0		0	1		0	1	0
Winnie Mandela Clinic	Sepedi	Black	Never married	None	Other Areas	True	True	True	False	False	True	True	True	6001	0	0		0	0		0	0	0	0	0	0	0	0	0	0	0	1	0	0	0	0	0	0	0	0	0	0		0	1		0	1	0
Winnie Mandela Clinic	IsiZulu	Black	Never married	None	Other Areas	True	True	True	False	False	True	True	True	6005	1	0	Most times	0	0		0	0	0	0	0	0	0	0	0	0	0	1	0	0	0		0	0	0	0	0	0		0	1			1	0
Winnie Mandela Clinic	Tsonga	Black	Never married	None	Other Areas	True	True	True	False	False	True	True	True	6001	0	0		0	0		0	0	0	0	0	0	0	0	0	0	0		0	0	0	0	0	0	0	0	0	0		0	1		0	1	0
Winnie Mandela Clinic	IsiZulu	Black	Never married	None	Other Areas	True	True	True	False	False	True	True	True	6001	2	0	Abs every time	0	0		0	0	0	0	0	0	0	0	0	0	0	1	0	0	0	0	0	0	0	0	0	0		0	1		0	1	0
Winnie Mandela Clinic	Setswana	Black	Never married	None	Endayeni	True	True	True	False	False	True	True	True	6005	0	0	Never	0	0		0	0	0	0	0	0	0	0	0	0	0	1	0	0	0	0	0	0	0	0	0	0		0	1			1	0
Winnie Mandela Clinic	IsiZulu	Black	Never married	None	Other Areas	True	True	True	False	False	True	True	True	6001	2	0	Abs every time	0	0		0	0	0	0	0	0	0	0	0	0	0	1	0	0	0	0	0	0	0	0	0	0		0	1		0	1	0
Winnie Mandela Clinic	IsiZulu	Black	Never married	None	Other Areas	True	True	True	False	False	True	True	True	6001	2	0	Abs every time	0	0		0	0	0	0	0	0	0	0	0	0	0	1	0	0	0	0	0	0	0	0	0	0		0	1		0	1	0
Winnie Mandela Clinic	Sesotho	Black	Never married	None	Other Areas	True	True	True	False	False	True	True	True	6001	0	0		0	0		0	0	0	0	0	0	0	0	0	0	0	1	0	0	0	0	0	0	0	0	0	0		0	1		0	1	0
Winnie Mandela Clinic	Sepedi	Black	Never married	None	Other Areas	True	True	True	False	False	True	True	True	6001	1	0	Abs every time	0	0		0	0	0	0	0	0	0	0	0	0	0	1	0	0	0	0	0	0	0	0	0	0		0	1		0	1	0
Winnie Mandela Clinic	Tsonga	Black	Never married	None		True	True	True	False	False	True	True	True	6001	1	0	Abs every time	0	0		0	0	0	0	0	0	0	0	0	0	0	1	0	0	0	0	0	0	0	0	0	0		0	1		0	1	0
Winnie Mandela Clinic	Sepedi	Black	Never married	None	Other Areas	True	True	True	False	False	True	True	True	6001	0	0		0	0		0	0	0	0	0	0	0	0	0	0	0	1	0	0	0	0	0	0	0	0	0	0		0	1		0	1	0
Winnie Mandela Clinic	IsiZulu	Black	Never married	None	Endayeni	True	True	True	False	False	True	True	True	6001	2	0	Abs every time	0	0		0	0	0	0	0	0	0	0	0	0	0	1	0	0	0	0	0	0	0	0	0	0		0	1		0	1	0
Winnie Mandela Clinic	Tsonga	Black	Never married	None	Other Areas	True	True	True	False	False	True	True	True	6001	1	0	Never	0	0		0	0	0	0	0	0	0	0	0	0	0	1	0	0	0	0	0	0	0	0	0	0		0	1		0	1	0
Winnie Mandela Clinic	Setswana	Black	Never married	None	THCC	True	True	True	False	False	True	True	True	6001	1	0	Sometimes	0	0		0	0	0	0	0	0	0	0	0	0	0	1	0	0	0	0	0	0	0	0	0	0		0	1		0	1	0
Winnie Mandela Clinic	Sepedi	Black	Never married	None	Winnie Mandela	True	True	True	False	False	True	True	True	6001	1	0	Abs every time	0	0		0	0	0	0	0	0	0	0	0	0	0	1	0	0	0	0	0	0	0	0	0	0		0	1		0	1	0
Winnie Mandela Clinic	Tsonga	Black	Never married	None	THCC	True	True	True	True	True	True	True	True	6001	1	0	Abs every time	0	0		0	0	0	0	0	0	0	0	0	0	0	0	0	0	0	0	0	0	0	1	0	0		0	1		0	1	0
Winnie Mandela Clinic	Tsonga	Black	Never married	None	Other Areas	True	True	True	False	False	True	True	True	6001	0	0	Abs every time	0	0		0	0	0	0	0	0	0	0	0	0	0	1	0	0	0	0	0	0	0	0	0	0		0	1		0	1	0
Winnie Mandela Clinic	Sesotho	Black	Never married	None	Endayeni	False	True	True	False	False	True	True	True	6001	0	0		0	0		0	0	0	0	0	0	0	0	0	0	0	1	0	0	0	0	0	0	0	0	0			0	1		0	1	0
Winnie Mandela Clinic	Sesotho	Black	Never married	None	Other Areas	True	True	True	False	False	True	True	True	6001	1	0	Never	0	0		0	0	0	0	0	0	0	0	0	0	0	1	0	0	0	0	0	0	0	0	0	0		0	1		0	1	0
Winnie Mandela Clinic	Other	Black	Never married	None	Endayeni	True	True	True	False	False	True	True	True	6001	1	0	Abs every time	0	1		0	0	0	0	0	0	0	0	0	0	0	1	0	0	0	0	0	0	0	0	0	0		3	9	TEMBISA HOSP	0	1	0
Winnie Mandela Clinic	IsiZulu	Black	Never married	Steady	Endayeni	True	True	True	False	False	True	True	True	6001	1	0	Abs every time	0	0		0	0	0	0	0	0	0	0	0	0	0	1	0	0	0	0	0	0	0	0	0	0		0	1		0	1	0
Winnie Mandela Clinic	English	Black	Never married	None	Other Areas	True	True	True	True	True	True	True	True	6001	1	0	Never	0	0		0	0	0	0	0	0	0	0	0	0	0	1	0	0	0	0	0	0	0	0	0	0		0	1		0	1	0
Winnie Mandela Clinic	Sepedi	Black	Never married	None	Other Areas	True	True	True	False	False	True	True	True	6001	4	0	Sometimes	0	0		0	0	0	0	0	0	0	0	0	0	0	1	0	0	0	0	0	0	0	0	0	0		0	1		0	1	0
Winnie Mandela Clinic	IsiZulu	Black	Married	Steady	Endayeni	True	True	True	True	True	True	True	True	6001	1	0	Never	0	1	HYPERTENSIVE	0	0	0	0	0	0	0	0	0		0	1	0	0	0	0	0	0	0	0	0	0		0	1		0	1	0
Winnie Mandela Clinic	IsiZulu	Black	Never married	None		True	True	True	False	False	True	True	True	6001	1	0	Abs every time	0	0		0	0	0	0	0	0	0	0	0	0	0	1	0	0	0	0	0	0	0	0	0	0		0	1		0	1	0
Winnie Mandela Clinic	Sepedi	Black	Never married	None	Other Areas	True	True	True	False	False	True	True	True	6001	4	0	Abs every time	0	0		0	0	0	0	0	0	0	0	0	0	0	1	0	0	0	0	0	0	0	0	0			0	1		0	1	0
Winnie Mandela Clinic	IsiZulu	Black	Never married	None	Itereleng	True	True	True	False	False	True	True	True	6001	1	0	Abs every time	0	0		0	0	0	0	0	0	0	0	0	0	0	1	0	0	0	0	0	0	0	0	0	0		0	1		0	1	0
Winnie Mandela Clinic	Tsonga	Black	Never married	None	Other Areas	True	True	True	False	False	True	True	True	6001	1	0	Abs every time	0	0		0	0	0	0	0	0	0	0	0	0	0	1	0	0	0	0	0	0	0	0	0	0		0	1		0	1	0
Winnie Mandela Clinic	IsiZulu	Black	Never married	Steady	THCC	True	True	True	False	False	False	False	False	6001	2		Sometimes	0	0		0	0	0	0	0	0	0	0	0	0	0	1	0	0	1	0	0	0	0	0	0	0	WARTS OBSERVED ON THE PUBIC AREA & ON THE PENIS	0	1		0	1	0
Winnie Mandela Clinic	IsiZulu	Black	Never married	Some	Other Areas	True	True	True	False	False	True	True	True	6001	1	0	Abs every time	0	0		0	0	0	0	0	0	0	0	0	0	0	1	0	0	0	0	0	0	0	0	0	0		0	1		0	1	0
Winnie Mandela Clinic	IsiZulu	Black	Never married	None	Other Areas	True	True	True	False	False	True	True	True	6001	2	0	Abs every time	0	0		0	0	0	0	0	0	0	0	0	0	0	1	0	0	0	0	0	0	0	0	0	0		0	1		0	1	0
Winnie Mandela Clinic	Setswana	Black	Never married	None	THCC	True	True	True	False	False	True	True	True	6001	1	0		0	0		0	0	0	0	0	0	0	0	0	0	0	1	0	0	0	0	0	0	0	0	0	0		0	1		0	1	0
Winnie Mandela Clinic	Tsonga	Black	Never married	None	Other Areas	True	True	True	False	False	True	True	True	6001	2	0	Abs every time	0	0		0	0	0	0	0	0	0	0	0	0	0	1	0	0	0	0	0	0	0	0	0	0		0	1		0	1	0
Winnie Mandela Clinic	Tsonga	Black	Never married	Some	Winnie Mandela	True	True	True	False	False	True	True	True	6001	3	0	Abs every time	0	0		0	0	0	0	0	0	0	0	0	0	0	1	0	0	0	0	0	0	0	0	0	0		0	1		0	1	0
Winnie Mandela Clinic	Sesotho	Black	Never married	None	Other Areas	True	True	True	False	False	True	True	True	6001	0	0		0	0		0	0	0	0	0	0	0	0	0	0	0	1	0	0	0	0	0	0	0	0	0	0		0	1		0	1	0
Winnie Mandela Clinic	isiXhosa	Black	Never married	Steady	Other Areas	True	True	True	False	False	True	True	True	6001	1	0	Abs every time	0	0		0	0	0	0	0	0	0	0	0	0	0	1	0	0	0	0	0	0	0	0	0	0		0	1		0	1	0
Winnie Mandela Clinic	Tsonga	Black	Never married	Some	Other Areas	True	True	True	False	False	True	True	True	6001	4	0	Sometimes	0	0		0	0	0	0	0	0	0	0	0	0	0	1	0	0	0	0	0	0	0	0	0	0		0	1		0	1	0
Winnie Mandela Clinic	Sepedi	Black	Never married	None	Winnie Mandela	True	True	True	False	False	True	True	True	6001	0	0		0	0		0	0	0	0	0	0	0	0	0	0	0	1	0	0	0	0	0	0	0	0	0	0		0	1		0	1	0
Winnie Mandela Clinic	Other	Black	Never married	None	Other Areas	True	True	True	False	False	True	True	True	6001	0	0		0	0		0	0	0	0	0	0	0	0	0	0	0	1	0	0	0	0	0	0	0	0	0	0		0	1		0	1	0
Winnie Mandela Clinic	Sepedi	Black	Never married	None	Tembisa Hospital	True	True	True	False	False	True	True	True	6001	2	0	Abs every time	0	0		0	0	0	0	0	0	0	0	0	0	0	1	0	0	0	0	0	0	0	0	0	0		0	1		0	1	0
Winnie Mandela Clinic	Sepedi	Black	Never married	Steady	Winnie Mandela	True	True	True	False	False	True	True	True	6001	5	0	Sometimes	0	0		0	0	0	0	0	0	0	0	0	0	0	1	0	0	0	0	0	0	0	0	0	0		0	1		0	1	0
Winnie Mandela Clinic	Setswana	Black	Never married	None	Other Areas	True	True	True	False	False	True	True	True	6001	2	0	Abs every time	0	0		0	0	0	0	0	0	0	0	0	0	0	1	0	0	0	0	0	0	0	0	0	0		0	1		0	1	0
Winnie Mandela Clinic	IsiZulu	Black	Never married	None	Ethafeni	True	True	True	False	False	True	True	True	6001	0	0		0	0		0	0	0	0	0	0	0	0	0	0	0	0	0	0	0	0	0	0	0	1	0	0		0	1		0	1	0
Winnie Mandela Clinic	Other	Black	Never married	Steady	Winnie Mandela	True	True	True	False	False	True	True	True	6001	1	0	Never	0	0		0	0	0	0	0	0	0	0	0	0	0	1	0	0	0	0	0	0	0	0	0	0		0	1		0	1	0
Winnie Mandela Clinic	Sepedi	Black	Never married	None	Other Areas	True	True	True	False	False	True	True	True	6001	0	0		0	0		0	0	0	0	0	0	0	0	0	0	0	1	0	0	0	0	0	0	0	0	0	0		0	1		0	1	0
Winnie Mandela Clinic	IsiZulu	Black	Never married	None	Itereleng	True	True	True	False	False	True	True	True	6001	3	0	Abs every time	0	0		0	0	0	0	0	0	0	0	0	0	0	1	0	0	0	0	0	0	0	0	0	0		0	1		0	1	0
Winnie Mandela Clinic	Sepedi	Black	Never married	None	Winnie Mandela	True	True	True	False	False	True	True	True	6001	1	0	Abs every time	0	0		0	0	0	0	0	0	0	0	0	0	0	1	0	0	0	0	0	0	0	0	0	0		0	1		0	1	0
Winnie Mandela Clinic	Tsonga	Black	Never married	None	Other Areas	True	True	True	False	False	True	True	True	6005	2	0	Sometimes	0	0		0	0	0	0	0	0	0	0	0	0	0	1	0	0	0	0	0	0	0	0	0	0		7	1			1	0
Winnie Mandela Clinic	Sepedi	Black	Never married	None	Winnie Mandela	True	True	True	False	False	True	True	True	6001	0	0		0	0		0	0	0	0	0	0	0	0	0	0	0	1	0	0	0	0	0	0	0	0	0	0		0	1		0	1	0
Winnie Mandela Clinic	isiXhosa	Black	Never married	None	Other Areas	True	True	True	False	False	True	True	True	6001	4	0	Abs every time	0	0		0	0	0	0	0	0	0	0	0	0	0			0	0	0	0	0	0	0	0	0		0	1		0	1	0
Winnie Mandela Clinic	IsiZulu	Black	Never married	Some	Other Areas	True	True	True	False	False	True	True	True	6001	1	0	Abs every time	0	0		0	0	0	0	0	0	0	0	0	0	0	1	0	0	0	0	0	0	0	0	0	1	1X TESTICLE PALPABLE	0	1		0	1	0
Winnie Mandela Clinic	IsiZulu	Black	Never married	None	Tembisa Main	True	True	True	False	False	True	True	True	6001	3	0	Abs every time	0	0		0	0	0	0	0	0	0	0	0	0	0	1	0	0	0	0	0	0	0	0	0	0	SHAVING SORE OBSERVED ON THE PUBIC AREA	0	1		0	1	0
Winnie Mandela Clinic	Sepedi	Black	Never married	None	Other Areas	True	True	True	False	False	True	True	True	6001	1	0	Sometimes	0	0		0	0	0	0	0	0	0	0	0	0	0	1	0	0	0	0	0	0	0	0	0	0		0	1		0	1	0
Winnie Mandela Clinic	Tsonga	Black	Never married	Steady	Other Areas	True	True	True	False	False	True	True	True	6001	1	0	Abs every time	0	0		0	0	0	0	0	0	0	0	0	0	0	0	0	0	0	0	0	0	0	1	0	0		0	1		0	1	0
Winnie Mandela Clinic	Setswana	Black	Never married	None	Winnie Mandela	True	True	True	False	False	True	True	True	6001	1	0	Never	0	0		0	0	0	0	0	0	0	0	0	0	0	1	0	0	0	0	0	0	0	0	0	0		0	1		0	1	0
Winnie Mandela Clinic	Tsonga	Black	Never married	None	Other Areas	True	True	True	False	False	True	True	True	6001	1	0	Abs every time	0	0		0	0	0	0	0	0	0	0	0	0	0	1	0	0	0	0	0	0	0	0	0	0		0	1		0	1	0
Winnie Mandela Clinic	IsiZulu	Black	Never married	None	Other Areas	True	True	True	False	False	True	True	True	6001	1	0	Abs every time	0	0		0	0	0	0	0	0	0	0	0	0	0	1	0	0	0	0	0	0	0	0	0	0		0	1		0	1	0
Winnie Mandela Clinic	IsiZulu	Black	Never married	None	Boskburg Area	True	True	True	False	False	True	True	True	6001	1	0	Abs every time	0	0		0	0	0	0	0	0	0	0	0	0	0	1	0	0	0	0	0	0	0	0	0	0		0	1		0	1	0
Winnie Mandela Clinic			Never married	None	Other Areas	True	True	True	False	False	True	True	True	6001	1	0	Never	0	0		0	0	0	0	0	0	0	0	0	0	0	1	0	0	0	0	0	0	0	0	0	0		0	1		0	1	0
Winnie Mandela Clinic	Sepedi	Black	Never married	Some	Other Areas	True	True	True	False	False	True	True	True	6001	2	0	Abs every time	0			0	0	0	0	0	0	0	0	0	0	0	0	0	0	0	0	0	0	0	1	0	0		0	1		0	1	0
Winnie Mandela Clinic	Tsonga	Black	Never married	None	THCC	True	True	True	False	False	True	True	True	6001	2	0	Abs every time	0	0		0	0	0	0	0	0	0	0	0	0	0	1	0	0	0	0	0	0	0	0	0	0		0	1		0	1	0
Winnie Mandela Clinic	Setswana	Black	Never married	None	Winnie Mandela	True	True	True	False	False	True	True	True	6001	3	0	Abs every time	0	0		0	0	0	0	0	0	0	0	0	0	0	1	0	0	0	0	0	0	0	0	0	0		0	1		0	1	0
Winnie Mandela Clinic	Tsonga	Black	Never married	None	Other Areas	True	True	True	False	False	True	True	True	6001	6	0	Abs every time	0	0		0	0	0	0	0	0	0	0	0	0	0	1	0	0	0	0	0	0	0	0	0	0		0	1		0	1	0
Winnie Mandela Clinic	Sepedi	Black	Never married		Tembisa Main	True	True	True	False	False	True	True	True	6001	2	0	Abs every time	0	0		0	0	0	0	0	0	0	0	0	0	0	1	0	0	0	0	0	0	0	0	0	0		0	1		0	1	0
Winnie Mandela Clinic	IsiZulu	Black	Never married	None	Winnie Mandela	True	True	True	False	False	True	True	True
Winnie Mandela Clinic	Other	Black	Never married	Some	Other Areas	True	True	True	False	False	True	True	True	6001	6	0	Sometimes	0	0		0	0	0	0	0	0	0	0	0	0	0	1	0	0	0	0	0	0	0	0	0	0		0	1		0	1	0
Winnie Mandela Clinic	Sepedi	Black	Never married	Steady	Winnie Mandela	True	True	True	False	False	True	True	True	6001	3	0	Sometimes	0	0		0	0	0	0	0	0	0	0	0	0	0	1	0	0	0	0	0	0	0	0	0	0		0	1		0	1	0
Winnie Mandela Clinic	Sepedi	Black	Never married	Some	Itereleng	True	True	True	False	False	True	True	True	6001	3	0	Abs every time	0	0		0	0	0	0	0	0	0	0	0	0	0	1	0	0	0	0	0	0	0	0	0	0		0	1		0	1	0
Winnie Mandela Clinic	IsiZulu	Black	Never married	None	Other Areas	True	True	True	False	False	True	True	True	6001	3	0	Sometimes	0	0		0	0	0	0	0	0	0	0	0	0	0	1	0	0	0	0	0	0	0	0	0	0		0	1		0	1	0
Winnie Mandela Clinic	Tsonga	Black	Never married	None		True	True	True	False	False	True	True	True	6001	1	0	Never	0	0		0	0	0	0	0	0	0	0	0	0	0	1	0	0	0	0	0	0	0	0	0	0		0	1		0	1	0
Winnie Mandela Clinic	Tsonga	Black	Never married	None	Other Areas	True	True	True	False	False	True	True	True	6001	0	0		0	0		0	0	0	0	0	0	0	0	0	0	0	1	0	0	0	0	0	0	0	0	0	0		0	1		0	1	0
Winnie Mandela Clinic	IsiZulu	Black	Never married	None	Esangweni	True	True	True	False	False	True	True	True	6001	2	0	Abs every time	0	0		0	0	0	0	0	0	0	0	0	0	0	1	0	0	0	0	0	0	0	0	0	0		0	1		0	1	0
Winnie Mandela Clinic	Tsonga				Winnie Mandela	True	True	True	False	False	True	True	True	6001	3	0	Abs every time	0	0		0	0	0	0	0	0	0	0	0	0	0	1	0	0	0	0	0	0	0	0	0	0		0	1		0	1	0
Winnie Mandela Clinic	Sepedi	Black	Never married	Some	Other Areas	True	True	True	False	False	True	True	True	6001	3	0	Sometimes	0	0		0	0	0	0	0	0	0	0	0	0	0	1	0	0	0	0	0	0	0	0	0	0		0	1		0	1	0
Winnie Mandela Clinic	English	Black	Never married	Steady	Other Areas	True	True	True	False	False	True	True	True	6001	0	0		0	0		0	0	0	0	0	0	0	0	0	0	0	1	0	0	0	0	0	0	0	0	0	0		0	1		0	1	0
Winnie Mandela Clinic	Other	Black	Married	Steady	Itereleng	True	True	True	False	False	True	True	True	6001	3	0	Abs every time	0	0		0	0	0	0	0	0	0	0	0	0	0	1	0	0	0		0	0	0	0	0	0		0	1		0	1	0
Winnie Mandela Clinic	Sepedi	Black	Never married	None	Other Areas	True	True	True	False	False	True	True	True	6001	0	0		0	0		0	0	0	0	0	0	0	0	0	0	0	1	0	0	0	0	0	0	0	0	0	0		0	1		0	1	0
Winnie Mandela Clinic	IsiZulu	Black	Never married	None	Other Areas	True	True	True	False	False	True	True	True	6005	2	0	Sometimes	0	0		0	0	0	0	0	0	0	0	0	0	0	1	0	0	0	0	0	0	0	0	0	0		0	1			1	0
Winnie Mandela Clinic	Other	Black	Never married	None		True	True	True	False	False	True	True	True	6001	1	0	Abs every time	0	0		0	0	0	0	0	0	0	0	0	0	0	1	0	0	0	0	0	0	0	0	0	0		0	1		0	1	0
Winnie Mandela Clinic	Setswana	Black	Never married	None	Erin	True	True	True	False	False	True	True	True	6001	2	0	Abs every time	0	0		0	0	0	0	0	0	0	0	0	0	0	1	0	0	0	0	0	0	0	0	0	0		0	1		0	1	0
Winnie Mandela Clinic	English	Black	Never married	Steady	Other Areas	True	True	True	False	False	True	True	True	6001	1	0	Abs every time	0	0		0	0	0	0	0	0	0	0	0	0	0	1	0	0	0	0	0	0	0	0	0			0	1		0	1	0
Winnie Mandela Clinic	Tsonga	Black	Never married	Steady		True	True	True	False	False	True	True	True	6001	1	0	Never	0	0		0	0	0	0	0	0	0	0	0	0	0	1	0	0	0	0	0	0	0	0	0	0		0	1		0	1	0
Winnie Mandela Clinic	IsiZulu	Black	Never married	Steady	Other Areas	True	True	True	False	False	True	True	True	6001	1	0	Never	0	0		0	0	0	0	0	0	0	0	0	0	0	1		0	0	0	0	0	0	0	0	0		0	1		0	1	0
Winnie Mandela Clinic	Tsonga	Black	Never married	None	Other Areas	True	True	True	False	False	True	True	True	6001	2	0	Sometimes	0	0		0	0	0	0	0	0	0	0	0	0	0	1	0	0	0	0	0	0	0	0	0	0		0	1		0	1	0
Winnie Mandela Clinic	IsiZulu	Black	Never married	Some	Other Areas	True	True	True	False	False	True	True	True	6001	1	0	Abs every time	0	0		0	0	0	0	0	0	0	0	0	0	0	1	0	0	0	0	0	0	0	0	0	0		0	1		0	1	0
Winnie Mandela Clinic	Sepedi	Black	Never married	None	Other Areas	True	True	True	False	False	True	True	True	6001	1	0	Abs every time	0	0		0	0	0	0	0	0	0	0	0	0	0	0	0	0	0	0	0	0	0	1	0	0		0	1		0	1	0
Winnie Mandela Clinic	IsiZulu	Black	Never married	None	Other Areas	True	True	True	False	False	True	True	True	6001	1		Never	0	0		0	0	0	0	0	0	0	0	0	0	0	1	0	0	0	0	0	0	0	0	0	0		0	1		0	1	0
Winnie Mandela Clinic	Tsonga	Black	Never married	None	Ethafeni	True	True	True	False	False	True	True	True	6001	0	0		0	0		0	0	0	0	0	0	0	0	0	0	0	1	0	0	0	0	0	0	0	0	0	0		0	1		0	1	0
Winnie Mandela Clinic	Sepedi	Black	Never married	None	Other Areas	True	True	True	False	False	True	True	True	6001	0	0		0	0		0	0	0	0	0	0	0	0	0	0	0	1	0	0	0	0	0	0	0	0	0	0		0	1		0	1	0
Winnie Mandela Clinic	Tsonga	Black	Never married	Some	Itereleng	True	True	True	False	False	True	True	True	6001	3	0	Sometimes	0	0		0	0	0	0	0	0	0	0	0	0	0	1	0	0	0	0	0	0	0	0	0	0		0	1		0	1	0
Winnie Mandela Clinic	Sepedi	Black	Never married	Some	Winnie Mandela	True	True	True	False	False	True	True	True	6001	2	0	Abs every time	0	0		0	0	0	0	0	0	0	0	0	0	0	1	0	0	0	0	0	0	0	0	0	0		0	1		0	1	0
Winnie Mandela Clinic	Tsonga	Black	Never married	Some	Other Areas	True	True	True	False	False	True	True	True	6001	2	0	Sometimes	0	0		0	0	0	0	0	0	0	0	0	0	0	1	0	0	0	0	0	0	0	0	0	0		0	1		0	1	0
Winnie Mandela Clinic	Sepedi	Black	Never married	None	Winnie Mandela	True	True	True	False	False	True	True	True	6001	3	0	Sometimes	0	0		0	0	0	0	0	0	0	0	0	0	0	1	0	0	0	0	0	0	0	0	0			0	1		0	1	0
Winnie Mandela Clinic	IsiZulu	Black	Never married	None	Ethafeni	True	True	True	False	False	True	True	True	6001	0	0		0	0		0	0	0	0	0	0	0	0	0	0	0	1	0	0	0	0	0	0	0	0	0	0			1		0	1	0
Winnie Mandela Clinic	IsiZulu	Black	Never married	None	THCC	True	True	True	False	False	True	True	True	6001	0	0		0	0		0	0	0	0	0	0	0	0	0	0	0	1	0	0	0	0	0	0	0	0	0	0		0	1		0	1	0
Winnie Mandela Clinic	Sesotho	Black	Never married	None	Tembisa Main	True	True	True	False	False	True	True	True	6005	1	0	Sometimes	0	0		0	0	0	0	0	0	0	0	0	0	0	1	0	0	0	0	0	0	0	0	0	0		0	1			1	0
Winnie Mandela Clinic	Other	Black	Never married	None	Other Areas	True	True	True	False	False	True	True	True	6005	8	0	Sometimes	0	0		0	0	0	0	0	0	0	0	0	0	0	1	0	0	0	0	0	0	0	0	0	0		0	1			1	0
Winnie Mandela Clinic	Sesotho	Black	Never married	None	Other Areas	True	True	True	False	False	True	True	True	6005	1	0	Sometimes	0	0		0	0	0	0	0	0	0	0	0	0	0	1	0	0	0	0	0	0	0	0	0	0		0	1			1	0
Winnie Mandela Clinic	Tsonga	Black	Never married	Steady	Other Areas	True	True	True	False	False	True	True	True	6005	1	0	Sometimes	0	0		0	0	0	0	0	0	0	0	0	0	0	1	0	0	0	0	0	0	0	0	0	0		0	1			1	0
Winnie Mandela Clinic	IsiZulu	Black	Never married	None	Tembisa Main	True	True	True	False	False	True	True	True	6001	1	0	Abs every time	0	0		0	0	0	0	0	0	0	0	0	0	0	1	0	0	0	0	0	0	0	0	0	0		0	1		0	1	0
Winnie Mandela Clinic	Tsonga	Black	Never married	None	Winnie Mandela	True	True	True	False	False	True	True	True	6001	1	0	Abs every time	0	0		0	0	0	0	0	0	0	0	0	0	0	1	0	0	0	0	0	0	0	0	0	0		0	1		0	1	0
Winnie Mandela Clinic	Sepedi	Black	Never married	None	THCC	True	True	True	False	False	True	True	True	6001	1	0	Abs every time	0	0		0	0	0	0	0	0	0	0	0	0	0	1	0	0	0	0	0	0	0	0	0	0		0	1		0	1	0
Winnie Mandela Clinic	Sepedi	Black	Never married	None	THCC	True	True	True	False	False	True	True	True	6001	0	0		0	0		0	0	0	0	0	0	0	0	0	0	0	1	0	0	0	0	0	0	0	0	0	0		0	1		0	1	0
Winnie Mandela Clinic	Sepedi	Black	Never married	None	Endayeni	True	True	True	False	False	True	True	True	6001	0	0		0	0		0	0	0	0	0	0	0	0	0	0	0	1	0	0	0	0	0	0	0	0	0	0		0	1		0	1	0
Winnie Mandela Clinic	isiXhosa	Black	Never married	None	Other Areas	True	True	True	False	True	False	True	True	5031	0	0	Abs every time	0	0		0	1	0	0	0	0		0	0	0	0	1	0	0	0	0	0	0	0	0	0	0		0	1		0	1	0
Winnie Mandela Clinic	Tsonga	Black	Never married	None	Other Areas	True	True	True	False	False	True	True	True	6001	1	0	Abs every time	0	0		0	0	0	0	0	0	0	0	0	0	0	0	0	0	0	0	0	0	0	1	0	0		0	1		0	1	0
Winnie Mandela Clinic	Sepedi	Black	Never married	None	Tembisa Main	True	True	True	False	False	True	True	True	6001	0	0		0	0		0	0	0	0	0	0	0	0	0	0	0	1	0	0	0	0	0	0	0	0	0	0		0	1		0	1	0
Winnie Mandela Clinic	IsiZulu	Black	Never married	None	Esangweni	False	True	True	False	False	True	True	True	6001	1	0	Abs every time	0	0		0	0	0	0	0	0	0	0	0	0	0	1	0	0	0	0	0	0	0	0	0	0		0	1		0	1	0
Winnie Mandela Clinic	Sepedi	Black	Never married	Some	Other Areas	True	True	True	False	False	True	True	True	6001	1	0	Sometimes	0	0		0	0	0	0	0	0	0	0	0	0	0	1	0	0	0	0	0	0	0	0	0	0		0	1		0	1	0
Winnie Mandela Clinic	Tsonga	Black	Never married	None	THCC	True	True	True	False	False	True	True	True	6005	1	0	Abs every time	0	0		0	0	0	0	0	0	0	0	0	0	0	1	0	0	0	0	0	0	0	0	0	0		7	1		0	1	0
Winnie Mandela Clinic	Tsonga	Black	Never married	None	Other Areas	True	True	True	False	False	True	True	True	6001	0	0	Abs every time	0	0		0	0	0	0	0	0	0	0	0	0	0	1	0	0	0	0	0	0	0	0	0	0		0	1		0	1	0
Winnie Mandela Clinic	Sepedi	Black	Never married	Steady	Winnie Mandela	True	True	True	False	False	True	True	True	6001	1	0	Never	0	0		0	0	0	0	0	0	0	0	0	0	0	1	0	0	0	0	0	0	0	0	0	0		0	1		0	1	0
Winnie Mandela Clinic	IsiZulu	Black	Never married	Some	Other Areas	True	True	True	False	False	True	True	True	6001	3	0	Sometimes	0	0		0	0	0	0	0	0	0	0	0	0	0	1	0	0	0	0	0	0	0	0	0	0		7			0	1	0
Winnie Mandela Clinic	IsiZulu	Black	Never married	None	THCC	True	True	True	False	False	True	True	True	6001	1	0	Abs every time	0	0		0	0	0	0	0	0	0	0	0	0	0	1	0	0	0	0	0	0	0	0	0	0		0	1		0	1	0
Winnie Mandela Clinic	Tsonga	Black	Never married	None	Other Areas	True	True	True	False	False	True	True	True	6001	4	0	Abs every time	0	0		0	0	0	0	0	0	0	0	0	0	0	1	0	0	0	0	0	0	0	0	0	0		7			0	1	0
Winnie Mandela Clinic	IsiZulu	Black	Never married	None	THCC	True	True	True	False	False	True	True	True	6001	0	0	Abs every time	0	0		0	0	0	0	0	0	0	0	0	0	0	1	0	0	0	0	0	0	0	0	0	0		0	1		0	1	0
Winnie Mandela Clinic	Tsonga	Black	Never married	Steady	Other Areas	True	True	True	True	True	True	True	True	5020	1	0	Never	0	0		0	0	0	0	0	0	0	0	0	0	0	1	0	0	0	0	0	0	0	0		0		0	1		0	1	0
Winnie Mandela Clinic	Tsonga	Black	Never married	Steady		True	True	True	True	True	True	True	True	5020	1	0	Sometimes	0	0		0	0	0	0	0	0	0	0	0	0	0	1	0	0	0	0	0	0	0	0	0	0		0	1		0	1	0
Winnie Mandela Clinic	IsiZulu	Black	Married	Steady	Tembisa Main	True	True	True	False	False	True	True	True	6001	1	0	Abs every time	0	0		0	0	0	0	0	0	0	0	0		0	1	0	0	0	0	0	0	0	0	0	0		0	1		0	1	0
Winnie Mandela Clinic	IsiZulu	Black	Never married	None	Esangweni	True	True	True	False	False	True	True	True	6001	1	0	Never	0	0		0	0	0	0	0	0	0	0	0	0	0	1	0	0	0	0	0	0	0	0	0	0		7			0	1	0
Winnie Mandela Clinic	Tsonga	Black	Never married	None		True	True	True	False	False	True	True	True	6001	3	0	Abs every time	0	0		0	0	0	0	0	0	0	0	0	0	0	1	0	0	0	0	0	0	0	0	0	0		7			0	1	0
Winnie Mandela Clinic	Sepedi	Black	Married	Steady	THCC	True	True	True	False	False	True	True	True	6001	1	0		0	0		0	0	0	0	0	0	0	0	0	0	0	1	0	0	0	0	0	0	0	0	0	0		0	1		0	1	0
Winnie Mandela Clinic	IsiZulu	Black	Never married	None	Other Areas	True	True	True	False	False	True	True	True	6005	1	0	Sometimes	0	0		0	0	0	0	0	0	0	0	0	0	0	1	0	0	0	0	0	0	0	0	0			0	1			1	0
Winnie Mandela Clinic	IsiZulu	Black	Never married	Some	Other Areas	True	True	True	False	False	True	True	True	6001	2	0	Abs every time	0	0		0	0	0	0	0	0	0	0	0	0	0	1	0	0	0	0	0	0	0	0	0	0		0	1		0	1	0
Winnie Mandela Clinic	Sesotho	Black	Never married	None	Erin	True	True	True	False	False	True	True	True	6001	2	0	Never	0	0		0	0	0	0	0	0	0	0	0	0	0	1	0	0	0	0	0	0	0	0	0	0		0	1		0	1	0
Winnie Mandela Clinic	Tsonga	Black	Never married	Some	Winnie Mandela	True	True	True	True	True	True	True	True	6005	1	0	Sometimes	0	0		0	0	0	0	0	0	0	0	0	0	0	1	0	0	0	0	0	0	0	0	0	0		0	1			1	0
Winnie Mandela Clinic	IsiZulu	Black	Never married	None	Other Areas	True	True	True	False	False	True	True	True	6001	1	0	Never	0	0		0	0	0	0	0	0	0	0	0	0	0	1	0	0	0	0	0	0	0	0	0	0		7	1		0	1	0
Winnie Mandela Clinic	Sepedi	Black	Never married	None	Erin	True	True	True	False	False	True	True	True	6001	2	0	Abs every time	0	0		0	0	0	0	0	0	0	0	0	0	0	1	0	0	0	0	0	0	0	0	0	0		0	1		0	1	0
Winnie Mandela Clinic	Tsonga	Black	Never married	None	Ethafeni	True	True	True	False	False	True	True	True	6001	1	0	Abs every time	0	0		0	0	0	0	0	0	0	0	0	0	0	1	0	0	0	0	0	0	0	0	0	0		0	1		0	1	0
Winnie Mandela Clinic	IsiZulu	Black	Widow	None	Other Areas	True	True	True	False	False	True	True	True	6005	0	0	Never	0	0		0	0	0	0	0	0	0	0	0	0	0	1	0	0	0	0	0	0	0	0	0	0		0	1			1	0
Winnie Mandela Clinic	IsiZulu	Black	Married	Steady	Other Areas	True	True	True	True	True	True	True	True	5015	1	0	Never	0	1	FOR HIGH BLOODPRESSURE	0	0	0	0	0	0	0	0	0	0	0	1	0	0	0	0	0	0	0	0	0	0		7			0	1	0
Winnie Mandela Clinic	Tsonga	Black	Never married	Steady	Other Areas	True	True	True	False	False	True	True	True	6001	1	0	Never	0	0		0	0	0	0	0	0	0	0	0	0	0	1	0	0	0	0	0	0	0	0	0	0		0	1		0	1	0
Winnie Mandela Clinic	Sepedi	Black	Never married	None	Other Areas	True	True	True	False	False	True	True	True	6001	0	0		0	0		0	0	0	0	0	0	0	0	0	0	0	0	0	0	0	0	0	0	0	1	0	0		0	1		0	1	0
Winnie Mandela Clinic	Sesotho	Black	Never married	Steady	Endayeni	True	True	True	False	False	True	True	True	6001	1	0	Sometimes	0	0		0	0	0	0	0	0	0	0	0	0	0	1	0	0	0	0	0	0	0	0	0	0		0	1		0	1	0
Winnie Mandela Clinic	IsiZulu	Black	Never married	Some	Tembisa Main	True	True	True	False	False	True	True	True	6001	1	0	Never	0	0		0	0	0	0	0	0	0	0	0	0	0	1	0	0	0	0	0	0	0	0	0	0		0	1		0	1	0
Winnie Mandela Clinic	Sepedi	Black	Never married	None	Winnie Mandela	True	True	True	False	False	True	True	True	6001	2	0	Abs every time	0	0		0	0	0	0	0	0	0	0	0	0	0	1	0	0	0	0	0	0	0	0	0	0		0	1		0	1	0
Winnie Mandela Clinic	Setswana	Black	Never married	Some	Winnie Mandela	True	True	True	False	False	True	True	True	6001	3	0	Abs every time	0	0		0	0	0	0	0	0	0	0	0	0	0	1	0	0	0	0	0	0	0	0	0	0		0	1		0	1	0
Winnie Mandela Clinic	Tsonga	Black	Never married	None	Other Areas	True	True	True	False	False	True	True	True	6001	3	0	Abs every time	0	0		0	0	0	0	0	0	0	0	0	0	0	1	0	0	0	0	0	0	0	0	0	0		0	1		0	1	0
Winnie Mandela Clinic	Tsonga	Black	Never married	Some	Other Areas	True	True	True	True	True	True	True	True	6001	1	0	Never	0	0		0	0	0	0	0	0	0	0	0	0	0	1	0	0	0	0	0	0	0	0	0	0		0	1		0	1	0
Winnie Mandela Clinic	IsiZulu	Black	Married	None	Itereleng	True	True	True	False	False	True	True	True	6001	1	0	Never	0	0		0	0	0	0	0	0	0	0	0	0	0	1	0	0	0	0	0	0	0	0	0	0		0	1		0	1	0
Winnie Mandela Clinic	Sepedi	Black	Never married	None	Other Areas	True	True	True	False	False	True	True	True	6001	0	0		0	0		0	0	0	0	0	0	0	0	0	0	0	1	0	0	0	0	0	0	0	0	0	0		0	1		0	1	0
Winnie Mandela Clinic	IsiZulu	Black	Never married	None	Other Areas	True	True	True	False	False	False	True	True	6001	4	0	Sometimes	0	0		0	0	0	0	0	0	0	0	0	0	0	1	0	0	0	0	0	0	0	0	0	0		0	1		0	1	0
Winnie Mandela Clinic	Sepedi	Black	Never married	None	Other Areas	True	True	True	False	False	True	True	True	6001	0	0		0	0		0	0	0	0	0	0	0	0	0	0	0	1	0	0	0	0	0	0	0	0	0	0		0	1		0	1	0
Winnie Mandela Clinic	IsiZulu	Black	Never married	Some	Winnie Mandela	True	True	True	False	False	True	True	True	6001	1	0	Sometimes	0	0		0	0	0	0	0	0	0	0	0	0	0	1	0	0	0	0	0	0	0	0	0	0		7			0	1	0
Winnie Mandela Clinic	IsiZulu	Black	Never married	None	Other Areas	True	True	True	False	False	True	True	True	6001	1	0	Abs every time	0	0		0	0	0	0	0	0	0	0	0	0	0	1	0	0	0	0	0	0	0	0	0	0		0	1		0	1	0
Winnie Mandela Clinic	Other	Black	Never married	None	Winnie Mandela	True	True	True	False	False	True	True	True	6001	1	0	Never	0	0		0	0	0	0	0	0	0	0	0	0	0	1	0	0	0	0	0	0	0	0	0	0		7			0	1	0
Winnie Mandela Clinic	IsiZulu	Black	Married	None	Winnie Mandela	True	True	True	False	False	True	True	True	6001	1	0	Abs every time	0	0		0	0	0	0	0	0	0	0	0	0	0	1	0	0	0	0	0	0	0	0	0	0		3	9	TEMBISA HOSP	0	1	0
Winnie Mandela Clinic	IsiZulu	Black	Never married	Some	Tembisa Main	True	True	True	False	False	True	True	True	6001	1	0	Abs every time	0	0		0	0	0	0	0	0	0	0	0	0	0	1	0	0	0	0	0	0	0	0	0	0		0	1		0	1	0
Winnie Mandela Clinic	IsiZulu	Black	Never married	None	Other Areas	True	True	True	False	False	True	True	True	6001	0	0		0	0		0	0	0	0	0	0	0	0	0	0	0	1	0	0	0	0	0	0	0	0	0	0		0	1		0	1	0
Winnie Mandela Clinic	Sepedi	Black	Never married	None	Other Areas	True	True	True	False	False	True	True	True	6001	0	0		0	0		0	0	0	0	0	0	0	0	0	0	0	1	0	0	0	0	0	0	0	0	0	0		0	1		0	1	0
Winnie Mandela Clinic	Sepedi	Black	Never married	Steady	THCC	True	True	True	False	False	True	True	True	6001	1	0	Never	0	0		0	0	0	0	0	0	0	0	0	0	0	1	0	0	0	0	0	0	0	0	0	0		7			0	1	0
Winnie Mandela Clinic	Sepedi	Black	Never married	None	Other Areas	True	True	True	False	False	True	True	True	6001	3	0	Sometimes	0	0		0	0	0	0	0	0	0	0	0	0	0	1	0	0	0	0	0	0	0	0	0	0		7	1		0	1	0
Winnie Mandela Clinic	Sepedi	Black	Never married	None	Winnie Mandela	True	True	True	False	False	True	True	True	6001	6	0	Never	0	0		0	0	0	0	0	0	0	0	0	0	0	1	0	0	1	0	0	0	0	0	0	0		7			0	1	0
Winnie Mandela Clinic	Sepedi	Black	Never married	None	Other Areas	True	True	True	False	False	True	True	True	6001	1	0	Sometimes	0	0		0	0	0	0	0	0	0	0	0	0	0	1	0	0	0	0	0	0	0	0	0	0		0	1		0	1	0
Winnie Mandela Clinic	Sepedi	Black	Never married	None	Other Areas	True	True	True	False	False	True	True	True	5030	1	0	Abs every time	0	0		0	0	0	0	0	0	0	0	0	0	0	1	0	0	0	0	0	0	0	0	0	0		0	1		0	1	0
Winnie Mandela Clinic	IsiZulu	Black	Married	None	Other Areas	True	True	True	False	False	True	True	True	6001	1	0		0	1	HYPERTENSIVE	0	0	0	0	0	0	0	0	0	0	0	1	0	0	0	0	0	0	0	0	0	0		0	1		0	1	0
Winnie Mandela Clinic	IsiZulu	Black	Never married	None	Other Areas	True	True	True	False	False	True	True	True	6001	1	0	Never	0	0		0	0	0	0	0	0	0	0	0	0	0	1	0	0	0	0	0	0	0	0	0	0	PENIS HAVING SORESLIKE BUT HE VERBALISED THAT HE WAS BORN LIKE THAT	0	1		0	1	0
Winnie Mandela Clinic	Sepedi	Black	Never married	None	Other Areas	True	True	True	False	False	True	True	True	6001	1	0	Abs every time	0	0		0	0	0	0	0	0	0	0	0	0	0	1	0	0	0	0	0	0	0	0	0	0		0	1		0	1	0
Winnie Mandela Clinic	Other	Black	Never married	Some	Other Areas	True	True	True	True	True	True	True	True	6001	4	0	Abs every time	0	0		0	0	0	0	0	0	0	0	0	0	0	1	0	0	0	0	0	0	0	0	0	0		7	1		0	1	0
Winnie Mandela Clinic	Sepedi	Black	Never married	Steady	Tembisa Main	True	True	True	False	False	True	True	True	6001	1	0	Sometimes	0	0		0	0	0	0	0	0	0	0	0	0	0	1	0	0	0	0	0	0	0	0	0	0		0	1		0	1	0
Winnie Mandela Clinic	IsiZulu	Black	Married	None	Other Areas	True	True	True	False	False	True	True	True	6001	1	0	Never	0	0		0	0	0	0	0	0	0	0	0	0	0	1	0	0	0	0	0	0	0	0	0	0		0	1		0	1	0
Winnie Mandela Clinic	Sesotho	Black	Never married	None	Winnie Mandela	True	True	True	False	False	True	True	True	6001	1	0	Sometimes	0	0		0	0	0	0	0	0	0	0	0	0	0	1	0	0	0	0	0	0	0	0	0	0		0	1		0	1	0
Winnie Mandela Clinic	IsiZulu	Black	Never married	Steady	Esangweni	True	True	True	False	False	True	True	True	6001	1	0	Sometimes	0	0		0	0	0	0	0	0	0	0	0	0	0	1	0	0	0	0	0	0	0	0	0	0		0	1		0	1	0
Winnie Mandela Clinic	IsiZulu	Black	Never married	None	Other Areas	True	True	True	False	False	True	True	True	6001	1	0	Never	0	0		0	0	0	0	0	0	0	0	0	0	0	1	0	0	0	0	0	0	0	0	0	0		0	1		0	1	0
Winnie Mandela Clinic	Other	Black	Never married	None	Itereleng	True	True	True	False	False	True	True	True	6001	2	0	Never	0	0		0	0	0	0	0	0	0	0	0	0	0	1	0	0	0	0	0	0	0	0	0	0		0	1		0	1	0
Winnie Mandela Clinic	IsiZulu	Black	Never married	None	Other Areas	True	True	True	False	False	True	True	True	6001	0	0		0	0		0	0	0	0	0	0	0	0	0	0	0	1	0	0	0	0	0	0	0	0	0	0		0	1		0	1	0
Winnie Mandela Clinic	Tsonga	Black	Never married	Some	THCC	True	True	True	False	False	True	True	True	6001	4	0	Sometimes	0	0		0	0	0	0	0	0	0	0	0	0	0	1	0	0	0	0	0	0	0	0	0	0		0	1		0	1	0
Winnie Mandela Clinic	IsiZulu	Black	Never married	None	THCC	True	True	True	False	False	True	True	True	6001	2	0	Sometimes	0	0		0	0	0	0	0	0	0	0	0	0	0	1	0	0	0	0	0	0	0	0	0	0		0	1		0	1	0
Winnie Mandela Clinic	Tsonga	Black	Never married	None	Other Areas	True	True	True	False	False	True	True	True	6001	1	0	Abs every time	0	0		0	0	0	0	0	0	0	0	0	0	0	1	0	0	0	0	0	0	0	0	0	0		0	1		0	1	0
Winnie Mandela Clinic	Setswana	Black	Never married	Steady	THCC	True	True	True	False	False	True	True	True	6001	1	0	Never	0	0		0	0	0	0	0	0	0	0	0	0	0	1	0	0	0	0	0	0	0	0	0	0		0	1		0	1	0
Winnie Mandela Clinic	IsiZulu	Black	Never married	None	THCC	True	True	True	False	False	True	True	True	6001	1	0	Never	0	0		0	0	0	0	0	0	0	0	0	0	0	1	0	0	0	0	0	0	0	0	0	0		0	1		0	1	0
Winnie Mandela Clinic	Sesotho	Black	Never married	None	Other Areas	True	True	True	False	False	True	True	True	6001	2	0	Sometimes	0	0		0	0	0	0	0	0	0	0	0	0	0	1	0	0	0	0	0	0	0	0	0	0		0	1		0	1	0
Winnie Mandela Clinic	IsiZulu	Black	Never married	None	Other Areas	True	True	True	False	False	True	True	True	6001	0	0		0	0		0	0	0	0	0	0	0	0	0	0	0	1	0	0	0	0	0	0	0	0	0	0		0	1		1	0	0
Winnie Mandela Clinic	Setswana	Black	Never married	None	Tembisa Main	True	True	True	False	False	True	True	True	6001	2	0	Never	0	0		0	0	0	0	0	0	0	0	0	0	0	1	0	0	0	0	0	0	0	0	0	0		0	1		0	1	0
Winnie Mandela Clinic	Sesotho	Black	Never married	None	THCC	True	True	True	False	False	True	True	True	6001	1	0	Abs every time	0	0		0	0	0	0	0	0	0	0	0	0	0	1	0	0	0	0	0	0	0	0	0	0		0	1		0	1	0
Winnie Mandela Clinic	IsiZulu	Black	Never married	None	Ethafeni	True	True	True	True	True	True	True	True	6001	1	0	Abs every time	0	0		0	0	0	0	0	0	0	0	0	0	0	1	0	0	0	0	0	0	0	0	0	0		0	1		0	1	0
Winnie Mandela Clinic	Tsonga	Black	Never married	None	Winnie Mandela	True	True	True	True	True	True	True	True	6001	1	0	Sometimes	0	0		0	0	0	0	0	0	0	0	0	0	0	1	0	0	0	0	0	0	0	0	0	0		7	1		0	1	0
Winnie Mandela Clinic	Sesotho	Black	Never married	Steady	Winnie Mandela	True	True	True	True	True	True	True	True	6001	1	0	Never	0	0		0	0	0	0	0	0	0	0	0	0	0	1	0	0	0	0	0	0	0	0	0	0		0	1		0	1	0
Winnie Mandela Clinic	Tsonga	Black	Married	None	Other Areas	True	True	True	False	False	True	True	True	6001	1	0	Never	0	0		0	0	0	0	0	0	0	0	0	0	0	1	0	0	0	0	0	0	0	0	0	0		0	1		0	1	0
Winnie Mandela Clinic	IsiZulu	Black	Never married	None	Other Areas	True	True	True	False	False	True	True	True	6001	0	0		0	0		0	0	0	0	0	0	0	0	0	0	0	1	0	0	0	0	0	0	0	0	0	0		0	1		0	1	0
Winnie Mandela Clinic	IsiZulu	Black	Never married	None		True	True	True	False	False	True	True	True	6001	1	0	Never	0	0		0	0	0	0	0	0	0	0	0	0	0	1	0	0	0	0	0	0	0	0	0	0		0	1		0	1	0
Winnie Mandela Clinic	Sepedi	Black	Never married	None	Endayeni	True	True	True	False	False	True	True	True	6001	0	0		0	0		0	0	0	0	0	0	0	0	0	0	0	0	0	0	0	0	0	0	0	1	0	0		0	1		0	1	0
Winnie Mandela Clinic	isiXhosa	Black	Never married	None	Other Areas	True	True	True	True	True	True	True	True	6001	0	0		0	0		0	0	0	0	0	0	0	0	0	0	0	1	0	0	0	0	0	0	0	0	0	0		0	1		0	1	0
Winnie Mandela Clinic	Sepedi	Black	Never married	None	Other Areas	True	True	True	False	False	True	True	True	6001	0	0		0	0		0	0	0	0	0	0	0	0	0	0	0	1	0	0	0	0	0	0	0	0	0	0		0	1		0	1	0
Winnie Mandela Clinic	IsiZulu	Black	Never married	None	Erin	True	True	True	False	False	True	True	True	6001	3	0	Abs every time	0	0		0	0	0	0	0	0	0	0	0	0	0	1	0	0	0	0	0	0	0	0	0	0		0	1		0	1	0
Winnie Mandela Clinic	Sepedi	Black	Never married	None	Itereleng	True	True	True	False	False	True	True	True	6001	3	0	Sometimes	0	0		0	0	0	0	0	0	0	0	0	0	0	1	0	0	0	0	0	0	0	0	0	0		0	1		0	1	0
Winnie Mandela Clinic	IsiZulu	Black	Never married	None	THCC	True	True	True	False	False	True	True	True	6001	0	0		0	0		0	0	0	0	0	0	0	0	0	0	0	1	0	0	1	0	0	0	0	0	0	0		0	1		0	1	0
Winnie Mandela Clinic	IsiZulu	Black	Never married	None	Endayeni	True	True	True	False	False	True	True	True	6001	0	0		0	0		0	0	0	0	0	0	0	0	0	0	0	1	0	0	0	0	0	0	0	0	0	0		0	1		0	1	0
Winnie Mandela Clinic	IsiZulu	Black	Never married	None	Itereleng	True	True	True	False	False	True	True	True	6001	2	0	Sometimes	0	0		0	0	0	0	0	0	0	0	0	0	0	1	0	0	0	0	0	0	0	0	0	0		7	1		0	1	0
Winnie Mandela Clinic	IsiZulu	Black	Never married	None	Endayeni	True	True	True	False	False	True	True	True	6001	1	0	Abs every time	0	0		0	0	0	0	0	0	0	0	0	0	0	1	0	0	0	0	0	0	0	0	0	0		7	1		0	1	0
Winnie Mandela Clinic	IsiZulu	Black	Never married	None	Itereleng	True	True	True	False	False	True	True	True	6001	2	0	Sometimes	0	0		0	0	0	0	0	0	0	0	0	0	0	1	0	0	0	0	0	0	0	0	0	0		0	1		0	1	0
Winnie Mandela Clinic	Other	Black	Never married	Steady	Other Areas	True	True	True	False	False	True	True	True	6001	2	0	Sometimes	0	0		0	0	0	0	0	0	0	0	0	0	0	1	0	0	0	0	0	0	0	0	0	0		0	1		0	0	0
Winnie Mandela Clinic	IsiZulu	Black	Never married	None	Other Areas	True	True	True	False	False	True	True	True	6001	0	0		0	0		0	0	0	0	0	0	0	0	0	0	0	1	0	0	0	0	0	0	0	0	0	0		0	1		0	1	0
Winnie Mandela Clinic	Tsonga	Black	Never married	None	Other Areas	True	True	True	True	True	True	True	True	6001	0	0		0	0		0	0	0	0	0	0	0	0	0	0	0	1	0	0	0	0	0	0	0	0	0	1	1X TESTICLE PALPABLE PATIENT AWARE GOING FOR SURGERY NEXT WEEK	0	1		0	1	0
Winnie Mandela Clinic	Sesotho	Black	Never married	None	Other Areas	True	True	True	True	True	True	True	True	6001	0	0		0	0		0	0	0	0	0	0	0	0	0	0	0	0	0	0	0	0	0	0	0	0	0	0	PARTIAL PHIMOSIS	0	1		0	1	0
Winnie Mandela Clinic	IsiZulu	Black	Never married	Steady	Esangweni	True	True	True	False	False	True	True	True	6001	15	0	Abs every time	0	0		0	0	0	0	0	0	0	0	0	0	0	1	0	0	0	0	0	0	0	0	0	0		0	1		0	1	0
Winnie Mandela Clinic	IsiZulu	Black	Never married	Steady	Winnie Mandela	True	True	True	False	False	True	True	True	6001	1	0	Never	0	0		0	0	0	0	0	0	0	0	0	0	0	1	0	0	0	0	0	0	0	0	0	0		0	1		0	1	0
Winnie Mandela Clinic	Other	Black	Never married	None	Other Areas	True	True	True	False	False	True	True	True	6001	1	0	Never	0	0		0	0	0	0	0	0	0	0	0	0	0	1	0	0	0	0	0	0	0	0	0	0		0	1		0	1	0
Winnie Mandela Clinic	Tsonga	Black	Never married	None	THCC	True	True	True	True	True	True	True	True	6001	1	0	Never	0	0		0	0	0	0	0	0	0	0	0	0	0	1	0	0	0	1	1	0	0	0	0	1	GENITAL ULCERS	7	1		1	0	0
Winnie Mandela Clinic	Sepedi	Black	Never married	None	Winnie Mandela	True	True	True	False	False	True	True	True	6001	1	0	Abs every time	0	0		0	0	0	0	0	0	0	0	0	0	0	0	0	0	0	0	0	0	0	1	0	0		7	1		0	1	0
Winnie Mandela Clinic	English	Black	Married	Some	Other Areas	True	True	True	False	False	True	True	True	6001	2	0	Abs every time	0	0		0	0	0	0	0	0	0	0	0	0	0	1	0	0	0	0	0	0	0	0	0	0		0	1		0	1	0
Winnie Mandela Clinic	Tsonga	Black	Never married	Steady	Other Areas	True	True	True	False	False	True	True	True	6001	1	0	Never	0	0		0	0	0	0	0	0	0	0	0	0	0	1	0	0	0	0	0	0	0	0	0	0		0	1		0	1	0
Winnie Mandela Clinic	Sesotho	Black	Never married	Steady	Winnie Mandela	True	True	True	False	False	True	True	True	6001	1	0	Abs every time	0	0		0	0	0	0	0	0	0	0	0	0	0	1	0	0	0	0	0	0	0	0	0	0		0	1		0	1	0
Winnie Mandela Clinic	Other	Black	Never married	None	Tembisa Main	True	True	True	False	False	True	True	True	6001	0	0		0	0		0	0	0	0	0	0	0	0	0	0	0	1	0	0	0	0	0	0	0	0	0	0		0	1		0	1	0
Winnie Mandela Clinic	Sepedi	Black	Never married	Steady	Itereleng	True	True	True	False	False	True	True	True	6001	2	0	Never	0	0		0	0	0	0	0	0	0	0	0	0	0	1	0	0	0	0	0	0	0	0	0	0		0	1		0	1	0
Winnie Mandela Clinic	IsiZulu	Black	Never married	None	Other Areas	True	True	True	False	False	True	True	True	6001	1	0	Abs every time	0	0		0	0	0	0	0	0	0	0	0	0	0	1	0	0	0	0	0	0	0	0	0	0		0	1		0	1	0
Winnie Mandela Clinic	Setswana	Black	Never married	Steady	Other Areas	True	True	True	False	False	True	True	True	6001	1	0	Never	0	0		0	0	0	0	0	0	0	0	0	0	0	1	0	0	0	0	0	0	0	0	0	0		7	1		0	1	0
Winnie Mandela Clinic	Sepedi	Black	Never married	None	Winnie Mandela	True	True	True	False	False	True	True	True	6001	3	0	Sometimes	0	0		0	0	0	0	0	0	0	0	0	0	0	1	0	0	0	0	0	0	0	0	0	0		0	1		0	1	0
Winnie Mandela Clinic	Other	Black	Never married	None	Erin	True	True	True	False	False	True	True	True	6001	1	0	Never	0	0		0	0	0	0	0	0	0	0	0	0	0	1	0	0	0	0	0	0	0	0	0	0		0	1		0	1	0
Winnie Mandela Clinic	Other	Black	Never married	Steady	Winnie Mandela	True	True	True	False	False	True	True	True	6001	1	0	Abs every time	0	0		0	0	0	0	0	0	0	0	0	0	0	1	0	0	0	0	0	0	0	0	0	0		0	1		0	1	0
Winnie Mandela Clinic	Sesotho	Black	Never married	Steady	Tembisa Main	True	True	True	False	False	True	True	True	6001	0	0	Abs every time	0	0		0	0	0	0	0	0	0	0	0	0	0	0	0	0	0	0	0	0	0	1	0	0		0	1		0	1	0
Winnie Mandela Clinic	Sepedi	Black	Never married	None	Tembisa Hospital	True	True	True	False	False	True	True	True	6001	0	0		0	0		0	0	0	0	0	0	0	0	0	0	0	1	0	0	0	0	0	0	0	0	0	0		7	1		0	1	0
Winnie Mandela Clinic	Sesotho	Black	Never married	None	Endayeni	True	True	True	False	False	True	True	True	6001	1	0	Abs every time	0	0		0	0	0	0	0	0	0	0	0	0	0	1	0	0	0	0	0	0	0	0	0	0		0	1		0	1	0
Winnie Mandela Clinic	Sepedi	Black	Never married	None	Itereleng	True	True	True	False	False	True	True	True	6001	3	0	Sometimes	0	0		0	0	0	0	0	0	0	0	0	0	0	1	0	0	0	0	0	0	0	0	0	0		0	1		0	1	0
Winnie Mandela Clinic	Sepedi	Black	Married	Steady	Winnie Mandela	True	True	True	True	True	True	True	True	6001	1	0	Never	0	0		0	0	0	0	0	0	0	0	0	0	0	1	0	0	0	0	0	0	0	0	0	0		7	1		0	1	0
Winnie Mandela Clinic	IsiZulu	Black	Never married	None	Ethafeni	True	True	True	False	False	True	True	True	6001	3	0	Abs every time	0	0		0	0	0	0	0	0	0	0	0	0	0	1	0	0	0	0	0	0	0	0	0	1	1X TESTICLE PALPABLE	0	1		0	1	0
Winnie Mandela Clinic	Other	Black	Never married	Some	Other Areas	True	True	True	False	False	True	True	True	6001	6	0	Sometimes	0	0		0	0	0	0	0	0	0	0	0	0	0	1	0	0	0	0	0	0	0	0	0	0		0	1		0	1	0
Winnie Mandela Clinic	Sepedi	Black	Never married	None	Tembisa Main	True	True	True	False	False	True	True	True	6001	1	0	Abs every time	0	0		0	0	0	0	0	0	0	0	0	0	0	1	0	0	0	0	0	0	0	0	0	0		0	1		0	1	0
Winnie Mandela Clinic	Sepedi	Black	Never married	None	Other Areas	True	True	True	False	False	True	True	True	6005	2	0	Most times	0	1	ARV'S	0	0	0	0	0	0	0	0	0	0	0	1	0	0	0	0	0	0	0	0	0	0		3	9	DCS		1	0
Winnie Mandela Clinic	isiXhosa	Black	Never married	None	THCC	True	True	True	False	False	True	True	True	6001	0	0		0	0		0	0	0	0	0	0	0	0	0	0	0	1	0	0	0	0	0	0	0	0	0	0		0	1		0	1	0
Winnie Mandela Clinic	Tsonga	Black	Never married	None	Other Areas	True	True	True	False	False	True	True	True	6005	2	0	Most times	0	0		0	0	0	0	0	0	0	0	0	0	0	1	0	0	0	0	0	0	0	0	0	0		7	1			1	0
Winnie Mandela Clinic	IsiZulu	Black	Never married	None	Endayeni	True	True	True	False	False	True	True	True	6005	2	0	Sometimes	0	0		0	0	0	0	0	0	0	0	0	0	0	1	0	0	0	0	0	0	0	0	0	0		0	1			1	0
Winnie Mandela Clinic	Sepedi	Black	Never married	None	Itereleng	True	True	True	False	False	True	True	True	6001	0	0		0	0		0	0	0	0	0	0	0	0	0	0	0	1	0	0	0	0	0	0	0	0	0	0		0	1		0	1	0
Winnie Mandela Clinic	Other	Black	Never married	None	Boskburg Area	True	True	True	False	False	True	True	True	6001	6	0	Abs every time	0	0		0	0	0	0	0	0	0	0	0	0	0	1	0	0	0	0	0	0	0	0	0	0		0	1		0	1	0
Winnie Mandela Clinic	Tsonga	Black	Never married	None	Esangweni	True	True	True	False	False	True	True	True	6001	1	0	Never	0	0		0	0	0	0	0	0	0	0	0	0	0	1	0	0	0	0	0	0	0	0	0	0		0	1		0	1	0
Winnie Mandela Clinic	IsiZulu	Black	Never married	None	Ethafeni	True	True	True	False	False	True	True	True	6001	0	0		0	0		0	0	0	0	0	0	0	0	0	0	0	1	0	0	0	0	0	0	0	0	0	0		0	1		0	1	0
Winnie Mandela Clinic	IsiZulu	Black	Never married	Steady	Other Areas	True	True	True	False	False	True	True	True	6001	2	0	Sometimes	0	0		0	0	0	0	0	0	0	0	0	0	0	1	0	0	0	0	0	0	0	0	0	0		7	1		0	1	0
Winnie Mandela Clinic	Sepedi	Black	Never married	Steady	Boskburg Area	True	True	True	False	False	True	True	True	6001	1	0	Never	0	0		0	0	0	0	0	0	0	0	0	0	0	1	0	0	0	0	0	0	0	0	0	0		0	1		0	1	0
Winnie Mandela Clinic	Sepedi	Black	Never married	None	Other Areas	True	True	True	False	False	True	True	True	6001	0	0		0	0		0	0	0	0	0	0	0	0	0	0	0	0	0	0	0	0	0	0	0	1	0	0		0	1		0	1	0
Winnie Mandela Clinic	Afrikaans	Black	Married	None	Boskburg Area	True	True	True	False	False	True	True	True	6001	1	0	Never	0	0		0	0	0	0	0	0	0	0	0	0	0	1	0	0	0	0	0	0	0	0	0	0		0	1		0	1	0
Winnie Mandela Clinic	Setswana	Black	Never married	Some	Endayeni	True	True	True	False	False	True	True	True	6001	1	0	Never	0	0		0	0	0	0	0	0	0	0	0	0	0	1	0	0	0	0	0	0	0	0	0	0		7	1		0	1	0
Winnie Mandela Clinic	Afrikaans	Black	Never married	Steady	Boskburg Area	True	True	True	False	False	True	True	True	6001	1	0	Never	0	0		0	0	0	0	0	0	0	0	0	0	0	1	0	0	0	0	0	0	0	0	0	0		0	9	EKURHULENI CLINIC	0	1	0
Winnie Mandela Clinic	IsiZulu	Black	Never married	Steady	Other Areas	True	True	True	False	False	True	True	True	6001	1	0	Never	0	0		0	0	0	0	0	0	0	0	0	0	0	1	0	0	0	0	0	0	0	0	0	0		0	1		0	1	0
Winnie Mandela Clinic	Tsonga	Black	Never married	Steady	Tembisa Main	True	True	True	False	False	True	True	True	6001	2	0	Sometimes	0	0		0	0	0	0	0	0	0	0	0	0	0	1	0	0	0	0	0	0	0	0	0	0		0	1		0	1	0
Winnie Mandela Clinic	IsiZulu	Black	Married	Steady	Other Areas	True	True	True	False	False	True	True	True	6001	2	0	Sometimes	0	0		0	0	0	0	0	0	0	0	0	0	0	1	0	0	0	0	0	0	0	0	0	0		0	1		0	1	0
Winnie Mandela Clinic	Afrikaans	Black	Never married	None	Boskburg Area	True	True	True	False	False	True	True	True	6001	1	0	Never	0	0		0	0	0	0	0	0	0	0	0	0	0	1	0	0	0	0	0	0	0	0	0	0		0	1		0	1	0
Winnie Mandela Clinic	Other	Black	Never married	Steady	Tembisa Main	True	True	True	False	False	True	True	True	6001	2	0	Never	0	0		0	0	0	0	0	0	0	0	0	0	0	1	0	0	0	0	0	0	0	0	0	0		7	1		0	1	0
Winnie Mandela Clinic	Tsonga	Black	Never married	None	THCC	True	True	True	False	False	True	True	True	6001	1	0	Sometimes	0	0		0	0	0	0	0	0	0	0	0	0	0	1	0	0	0	0	0	0	0	0	0	0		0	1		0	1	0
Winnie Mandela Clinic	Tsonga	Black	Never married	None	Boskburg Area	True	True	True	False	False	True	True	True	6001	3	0	Abs every time	0	0		0	0	0	0	0	0	0	0	0	0	0	1	0	0	0	0	0	0	0	0	0	0		0	1		0	1	0
Winnie Mandela Clinic	IsiZulu	Black	Never married	None	Boskburg Area	True	True	True	False	False	True	True	True	6001	0	0		0	0		0	0	0	0	0	0	0	0	0	0	0	1	0	0	0	0	0	0	0	0	0	0		0	1		0	1	0
Winnie Mandela Clinic	IsiZulu	Black	Never married	Steady	Other Areas	True	True	True	False	False	True	True	True	6001	1	0	Never	0	0		0	0	0	0	0	0	0	0	0	0	0	1	0	0	0	0	0	0	0	0	0	0		0	1		0	1	0
Winnie Mandela Clinic	Afrikaans	Black	Never married	Some	Boskburg Area	True	True	True	False	False	True	True	True	6001	1	0	Abs every time	0	0		0	0	0	0	0	0	0	0	0	0	0	1	0	0	0	0	0	0	0	0	0	0		0	9	EKURHULENI	0	1	0
Winnie Mandela Clinic	IsiZulu	Black	Never married	None	THCC	True	True	True	False	False	True	True	True	6001	1	0	Never	0	0		0	0	0	0	0	0	0	0	0	0	0	1	0	0	0	0	0	0	0	0	0	0		0	1		0	1	0
Winnie Mandela Clinic	Sepedi	Black	Never married	None	Benoni Area	True	True	True	False	False	True	True	True	6005	1	0	Sometimes	0	0		0	0	0	0	0	0	0	0	0	0	0	1	0	0	0	0	0	0	0	0	0	0		7	1			1	0
Winnie Mandela Clinic	Sepedi	Black	Never married	Some	Erin	True	True	True	False	False	True	True	True	6001	1	0	Never	0	0		0	0	0	0	0	0	0	0	0	0	0	1	0	0	0	0	0	0	0	0	0	0		0	1		0	1	0
Winnie Mandela Clinic	Tsonga	Black	Never married	Some	Other Areas	True	True	True	False	False	True	True	True	6001	3	0	Never	0	0		0	0	0	0	0	0	0	0	0	0	0	1	0	0	0	0	0	0	0	0	0	0		0	1		0	1	0
Winnie Mandela Clinic	Sepedi	Black	Never married	None	THCC	True	True	True	False	False	True	True	True	6001	0	0		0	0		0	0	0	0	0	0	0	0	0	0	0	1	0	0	0	0	0	0	0	0	0	0		0	1		0	1	0
Winnie Mandela Clinic	Tsonga	Black	Never married	None	Tembisa Main	True	True	True	False	False	True	True	True	6001	1	0	Never	0	0		0	0	0	0	0	0	0	0	0	0	0	1	0	0	0	0	0	0	0	0	0	0		0	1		0	1	0
Winnie Mandela Clinic	Sepedi	Black	Never married	Some	Boskburg Area	True	True	True	False	False	True	True	True	6001	0	0		0	1	ON ANTIHYPERTENSIVE	0	0	0	0	0	0	0	0	0	0	0	1	0	0	0	0	0	0	0	0	0	0		0	1		0	1	0
Winnie Mandela Clinic	Other	Black	Never married	None	Other Areas	True	True	True	False	False	True	True	True	6001	0	0		0	0		0	0	0	0	0	0	0	0	0	0	0	1	0	0	0	0	0	0	0	0	0	0		0	1		0	1	0
Winnie Mandela Clinic	IsiZulu	Black	Never married	None	Tembisa Main	True	True	True	False	False	True	True	True	6001	1	0	Abs every time	0	0		0	0	0	0	0	0	0	0	0	0	0	1	0	0	0	0	0	0	0	0	0	0		0	1		0	1	0
Winnie Mandela Clinic	Setswana	Black	Never married	None	Tembisa Main	True	True	True	False	False	True	True	True	6001	2	0	Abs every time	0	0		0	0	0	0	0	0	0	0	0	0	0	1	0	0	0	0	0	0	0	0	0	0		0	1		0	1	0
Winnie Mandela Clinic	IsiZulu	Black	Never married	None	Endayeni	True	True	True	False	False	True	True	True	6001	1	0	Sometimes	0	0		0	0	0	0	0	0	0	0	0	0	0	1	0	0	0	0	0	0	0	0	0	0		0	1		0	1	0
Winnie Mandela Clinic	IsiZulu	Black	Never married	Some	Other Areas	True	True	True	False	False	True	True	True	6001	1	0	Abs every time	0	0		0	0	0	0	0	0	0	0	0	0	0	1	0	0	0	0	0	0	0	0	0	0		0	1		0	1	0
Winnie Mandela Clinic	Sesotho	Black	Never married	None	Other Areas	False	True	True	False	False	True	True	True	6001	2	0	Abs every time	0	0		0	0	0	0	0	0	0	0	0	0	0	1	0	0	0	0	0	0	0	0	0	0		0	1		0	1	0
Winnie Mandela Clinic	isiXhosa	Black	Never married	Some	Other Areas	True	True	True	False	False	True	True	True	6001	2	0	Abs every time	0	0		0	0	0	0	0	0	0	0	1	1	0	1	0	0	0	0	0	0	0	0	0	0		0	1		0	1	0
Winnie Mandela Clinic	Tsonga	Black	Never married	None	Ethafeni	True	True	True	False	False	True	True	True	6001	4	0	Abs every time	0	0		0	0	0	0	0	0	0	0	0	0	0	1	0	0	0	0	0	0	0	0	0	0		3	9	TEMBISA HOSP	0	1	0
Winnie Mandela Clinic	Sepedi	Black	Never married	Steady	Erin	True	True	True	False	False	True	True	True	6001	0	0		0	1		0	0	0	0	0	0	0	0	0	0	0	1	0	0	0	0	0	0	0	0	0	0		3	1		0	1	0
Winnie Mandela Clinic	Sepedi	Black	Never married	None	Other Areas	True	True	True	True	True	False	True	True	6001	1	0	Sometimes	0	0		0	0	0	0	0	0	0	0	0	0	0		0	0	0	0	0	0	0	0	0	0		0	1		0	1	0
Winnie Mandela Clinic	Tsonga	Black	Never married	Some	Endayeni	True	True	True	False	False	True	True	True	6001	2	0	Abs every time	0	0		0	0	0	0	0	0	0	0	0	0	0	1	0	0	0	0	0	0	0	0	0	0		0	1		0	1	0
Winnie Mandela Clinic	Other	Black	Never married	Steady	Other Areas	True	True	True	False	False	True	True	True	6001	1	0	Never	0	0		0	0	0	0	0	0	0	0	0	0	0	1	0	0	0	0	0	0	0	0	0	0		0	1		0	1	0
Winnie Mandela Clinic	Sepedi	Black	Never married	Some	Other Areas	True	True	True	False	False	True	True	True	6001	2	0	Abs every time	0	0		0	0	0	0	0	0	0	0	0	0	0	1	0	0	0	0	0	0	0	0	0	0		0	1		0	1	0
Winnie Mandela Clinic	IsiZulu	Black	Never married	None	Tembisa Main	True	True	True	False	False	True	True	True	6001	1	0	Never	0	0		0	0	0	0	0	0	0	0	0	0	0	1	0	0	0	0	0	0	0	0	0	0		0	1		0	1	0
Winnie Mandela Clinic	Sepedi	Black	Never married	None	Itereleng	True	True	True	False	False	True	True	True	6001	0	0		0	0		0	0	0	0	0	0	0	0	0	0	0	1	0	0	0	0	0	0	0	0	0	0		0	1		0	1	0
Winnie Mandela Clinic	Tsonga	Black	Never married	None	Other Areas	True	True	True	False	False	True	True	True	6001	1	0	Abs every time	0	0		0	0	0	0	0	0	0	0	0	0	0	1	0	0	0	0	0	0	0	0	0	0		0	1		0	1	0
Winnie Mandela Clinic	Sesotho	Black	Never married	Steady	Other Areas	True	True	True	False	False	True	True	True	6001	4	0	Abs every time	0	0		0	0	0	0	0	0	0	0	0	0	0	1	0	0	0	0	0	0	0	0	0	0		0	1		0	1	0
Winnie Mandela Clinic	Other	Black	Never married	Steady	Other Areas	True	True	True	False	False	True	True	True	6001	1	0	Abs every time	0	0		0	0	0	0	0	0	0	0	0	0	0	1	0	0	0	0	0	0	0	0	0	0		0	1		0	1	0
Winnie Mandela Clinic	Other	Black	Married	Steady	Tembisa Main	True	True	True	False	False	True	True	True	6001	1	0	Abs every time	0	0		0	0	0	0	0	0	0	0	0	0	0	1	0	0	0	0	0	0	0	0	0	0		0	1		0	1	0
Winnie Mandela Clinic	IsiZulu	Black	Never married	None	Winnie Mandela	True	True	True	False	False	True	True	True	6001	2	0	Abs every time	0	0		0	0	0	0	0	0	0	0	0	0	0	1	0	0	0	0	0	0	0	0	0	0		0	1		0	1	0
Winnie Mandela Clinic	Sesotho	Black	Never married	None	Other Areas	True	True	True	False	False	True	True	True	6005	2	0	Most times	0	0		0	0	0	0	0	0	0	0	0	0	0	1	0	0	0	0	0	0	0	0	0	0		0	1			1	0
Winnie Mandela Clinic	Sepedi	Black	Never married	Some		True	True	True	False	False	True	True	True	6001	1	0	Abs every time	0	0		0	0	0	0	0	0	0	0	0	0	0	1	0	0	0	0	0	0	0	0	0	0		0	1		0	1	0
Winnie Mandela Clinic	Other	Black	Never married	Steady	Itereleng	True	True	True	False	False	True	True	True	6001	3	0	Sometimes	0	0		0	0	0	0	0	0	0	0	0	0	0	1	0	0	0	0	0	0	0	0	0	0		7	1		0	1	0
Winnie Mandela Clinic	Setswana	Black	Never married	None	Ethafeni	False	True	True	False	False	True	True	True	6001	1	0	Abs every time	0	0		0	0	0	0	0	0		0	0	0	0	1	0	0	0	0	0	0	0	0	0	0		0	1		0	1	0
Winnie Mandela Clinic	Other	Black	Never married	None	Other Areas	True	True	True	False	False	True	True	True	6001	1	0	Abs every time	0	0		0	0	0	0	0	0	0	0	0	0	0	1	0	0	0	0	0	0	0	0	0	1	1X TESTICLE PALPABLE	0	1		0	1	0
Winnie Mandela Clinic	Other	Black	Never married	None	Other Areas	True	True	True	False	False	True	True	True	6001	1	0	Never	0	0		0	0	0	0	0	0	0	0	0	0	0	1	0	0	0	0	0	0	0	0	0	0		0	1		0	1	0
Winnie Mandela Clinic	Sesotho	Black	Never married	None	Other Areas	True	True	True	False	False	True	True	True	6001	1	0	Never	0	0		0	0	0	0	0	0	0	0	0	0	0	1	0	0	0	0	0	0	0	0	0	0		0	1		0	1	0
Winnie Mandela Clinic		Black	Never married	None	Itereleng	True	True	True	False	False	True	True	True	6001	1	0	Abs every time	0	0		0	0	0	0	0	0	0	0	0	0	0	1	0	0	0	0	0	0	0	0	0	0		0	1		0	1	0
Winnie Mandela Clinic	Tsonga	Black	Never married	Some	Other Areas	True	True	True	True	False	True	False	False	5013	1	0	Never	0	0		0	0	0	0	0	0	0	0	0	0	0	1	0	0	0	0	0	0	0	0	0	0		0	1		0	1	0
Winnie Mandela Clinic	Tsonga	Black	Never married	Some	Other Areas	True	True	True	False	False	True	True	True	6001	1	0	Never	0	0		0	1	0	0	0	0		0	0		0	1	0	0	0	0	0	0	0	0	0	0		0	1		0	1	0
Winnie Mandela Clinic	IsiZulu	Black	Never married	Steady	Other Areas	True	True	True	False	False	True	True	True	6001	1	0	Abs every time	0	0		0	0	0	0	0	0	0	0	0	0	0	1	0	0	1	0	0	0	0	0	0	0		0	1		0	1	0
Winnie Mandela Clinic	IsiZulu	Black	Never married	Steady	Other Areas	True	True	True	False	False	True	True	True	6001	1	0	Abs every time	0	0		0	0	0	0	0	0	0	0	0	0	0	1	0	0	0	0	0	0	0	0	0	0		0	1		0	1	0
Winnie Mandela Clinic	Sepedi	Black	Married	Steady	Other Areas	True	True	True	False	False	True	True	True	6001	1	0	Never	0	0		0	0	0	0	0	0	0	0	0	0	0	1	0	0	0	0	0	0	0	0	0	0		0	1		0	1	0
Winnie Mandela Clinic	IsiZulu	Black	Never married	Steady	Other Areas	True	True	True	False	False	True	True	True	6001	0	0		0	0		0	0	0	0	0	0	0	0	0	0	0	1	0	0	0	0	0	0	0	0	0	0		0	1		0	1	0
Winnie Mandela Clinic	IsiZulu	Black	Never married	Steady	Other Areas	True	True	True	False	False	True	True	True	6001	1	0	Abs every time	0	0		0	0	0	0	0	0	0	0	0	0	0	1	0	0	0	0	0	0	0	0	0	0		0	1		0	1	0
Winnie Mandela Clinic	Sesotho	Black	Never married	None	Other Areas	True	True	True	False	False	True	True	True	6005	1	0	Sometimes	0	0		0	0	0	0	0	0	0	0	0	0	0	1	0	0	0	0	0	0	0	0	0	0		0	1			1	0
Winnie Mandela Clinic	Sepedi	Black	Never married	None	THCC	True	True	True	False	False	True	True	True	6001	1	0	Abs every time	0	0		0	0	0	0	0	0	0	0	0	0	0	1	0	0	0	0	0	0	0	0	0	0		0	1		0	1	0
Winnie Mandela Clinic	IsiZulu	Black	Never married	None	Itereleng	True	True	True	False	False	True	True	True	6001	0	0		0	0		0	0	0	0	0	0	0	0	0	0	0	0	0	0	0	0	0	0	0	1	0	0		0	1		0	1	0
Winnie Mandela Clinic	IsiZulu	Black	Never married	None	Other Areas	True	True	True	False	False	True	True	True	6001	5	0	Abs every time	0	0		0	0	0	0	0	0	0	0	0	0	0	1	0	0	0	0	0	0	0	0	0	0		0	1		0	1	0
Winnie Mandela Clinic	Setswana	Black	Never married	None	Other Areas	True	True	True	False	False	True	True	True	6001	1	0	Abs every time	0	0		0	0	0	0	0	0	0	0	0	0	0	1	0	0	0	0	0	0	0	0	0	0		0	1		0	1	0
Winnie Mandela Clinic	IsiZulu	Black	Never married	None	THCC	True	True	True	False	False	True	True	True	6001	1	0	Abs every time	0	0		0	0	0	0	0	0	0	0	0	0	0	1	0	0		0	0	0	0	0	0	0		0	1		0	1	0
Winnie Mandela Clinic	Sepedi	Black	Never married	Steady	Erin	True	True	True	False	False	True	True	True	6001	2	0	Abs every time	0	0		0	0	0	0	0	0	0	0	0	0	0	0	0	0	0	0	0	0	0	1	0	0		0	1		0	1	0
Winnie Mandela Clinic	Tsonga	Black	Married	None	Other Areas	True	True	True	False	False	True	True	True	6001	1	0	Never	0	0		0	0	0		0	0	0	0	0	0	0	1	0	0	0	0	0	0	0	0	0	0		0	1		0	1	0
Winnie Mandela Clinic	Tsonga	Black	Never married	None	Itereleng	True	True	True	False	False	True	True	True	6001	0	0		0	0		0	0	0	0	0	0	0	0	0	0	0	1	0	0	0	0	0	0	0	0	0	0		0	1		0	1	0
Winnie Mandela Clinic	IsiZulu	Black	Never married	None	Itereleng	True	True	True	False	False	True	True	True	6001	1	0	Abs every time	0	0		0	0	0	0	0	0	0	0	0	0	0	1	0	0	0	0	0	0	0	0	0	0		0	1		0	1	0
Winnie Mandela Clinic	Other	Black	Married	Steady	Other Areas	True	True	True	False	False	True	True	True	6001	0	0		0	0		0	0	0	0	0	0	0	0	0	0	0	1	0	0	0	0	0	0	0	0	0	0		0	1		0	1	0
Winnie Mandela Clinic	IsiZulu	Black	Never married	Some	Other Areas	True	True	True	False	False	True	True	True	6001	1	0	Abs every time	0	0		0	0	0	0	0	0	0	0	0	0	0	1	0	0	0	0	0	0	0	0	0	0		0	1		0	1	0
Winnie Mandela Clinic	Afrikaans	Coloured	Never married	Steady	Other Areas	True	True	True	False	False	True	True	True	6001	1	0	Abs every time	0	0		0	0	0	0	0	0	0	0	0	0	0	1	0	0	0	0	0	0	0	0	0	0		0	1		0	1	0
Winnie Mandela Clinic	IsiZulu	Black	Never married	Steady	Endayeni	True	True	True	False	False	True	True	True	6001	1	0	Sometimes	0	0		0	0	0	0	0	0	0	0	0	0	0	1	0	0	0	0	0	0	0	0	0	0		0	1		0	1	0
Winnie Mandela Clinic	Sesotho	Black	Never married	Steady	Tembisa Main	True	True	True	False	False	True	True	True	6001	0	0	Abs every time	0	0		0	0	0	0	0	0	0	0	0	0	0	1	0	0	0	0	0	0	0	0	0	0		0	1		0	1	0
Winnie Mandela Clinic	IsiZulu	Black	Never married	None	Other Areas	True	True	True	True	True	True	True	True	6005	1	0	Never	0	0		0	0	0	0	0	0	0	0	0	0	0	1	0	0	0	0	0	0	0	0	0	0		0	1			1	0
Winnie Mandela Clinic	Tsonga	Black	Married	Steady	Itereleng	True	True	True	False	False	True	True	True	6005	1	0	Sometimes	0	0		0	0	0	0	0	0	0	0	0	0	0	1	0	0	0	0	0	0	0	0	0	0		0	1			1	0
Winnie Mandela Clinic	Tsonga	Black	Never married	None	Other Areas	True	True	True	False	False	True	True	True	6001	1	0	Abs every time	0	0		0	0	0	0	0	0	0	0	0	0	0	1	0	0	0	0	0	0	0	0	0	0		0	1		0	1	0
Winnie Mandela Clinic	Setswana	Black	Never married	Some	Itereleng	True	True	True	False	False	True	True	True	6001	1	0	Abs every time	0	0		0	0	0	0	0	0	0	0	0	0	0	0	0	0	0	0	0	0	0	1	0	0	PARTIAL PHIMOSIS	0	1		0	1	0
Winnie Mandela Clinic	Sepedi	Black	Never married	Some	Winnie Mandela	True	True	True	False	False	True	True	True	6001	1	0	Abs every time	0	0		0	0	0	0	0	0	0	0	0	0	0	1	0	0	0	0	0	0	0	0	0	0		0	1		0	1	0
Winnie Mandela Clinic	Setswana	Black	Never married	None	Endayeni	True	True	True	False	False	True	True	True	6001	3	0	Abs every time	0	0		0	0	0	0	0	0	0	0	0	0	0	1	0	0	0	0	0	0	0	0	0	0		0	1		0	1	0
Winnie Mandela Clinic	Tsonga	Black	Never married	None	THCC	True	True	True	False	False	True	True	True	6005	0	0	Never	0	0		0	0	0	0	0	0	0	0	0	0	0	1	0	0	0	0	0	0	0	0	0	0		0	1			1	0
Winnie Mandela Clinic	Sepedi	Black	Never married	None	Other Areas	True	True	True	False	False	True	True	True	6001	1	0	Abs every time	0	0		0	0	0	0	0	0	0	0	0	0	0	1	0	0	0	0	0	0	0	0	0	0		0	1		0	1	0
Winnie Mandela Clinic		Black	Never married	None	Other Areas	True	True	True	True	True	True	True	True	6005	3	0	Sometimes	0	0		0	0	0	0	0	0	0	0	0	0	0	1	0	0	0	0	0	0	0	0	0	0		0	1			1	0
Winnie Mandela Clinic	Tsonga	Black	Never married	None	THCC	True	True	True	False	False	True	True	True	6005	1	0	Sometimes	0	0		0	0	0	0	0	0	0	0	0	0	0	1	0	0	0	0	0	0	0	0	0	0		0	1			1	0
Winnie Mandela Clinic	IsiZulu	Black	Never married	Steady	Tembisa Main	True	True	True	False	False	True	True	True	6001	1	0	Abs every time	0	0		0	0	0	0	0	0	0	0	0	0	0	1	0	0	0	0	0	0	0	0	0	0		0	1		0	1	0
Winnie Mandela Clinic	IsiZulu	Black	Never married	None	Other Areas	True	True	True	False	False	True	True	True	6001	0	0		0	0		0	0	0	0	0	0	0	0	0	0	0	1	0	0	0	0	0	0	0	0	0	0		0	1		0	1	0
Winnie Mandela Clinic	IsiZulu	Black	Never married	None	Other Areas	True	True	True	False	False	True	True	True	6005	1	0	Sometimes	0	0		0	0	0	0	0	0	0	0	0	0	0	1	0	0	1	0	0	0	0	0	0	0		0	1			1	0
Winnie Mandela Clinic	IsiZulu	Black	Never married	None	Esangweni	True	True	True	False	False	True	True	True	6001	2	0	Abs every time	0	0		0	0	0	0	0	0	0	0	0	0	0	1	0	0	0	0	0	0	0	0	0	0		0	1		0	1	0
Winnie Mandela Clinic	Other	Black	Married	Some	Other Areas	True	True	True	False	False	True	True	True	6005	2	0	Sometimes	0	0		0	0	0	0	0	0	0	0	0	0	0	1	0	0	0	0	0	0	0	0	0	0		0	1			1	0
Winnie Mandela Clinic	Tsonga	Black	Never married	Some	Other Areas	True	True	True	False	False	True	True	True	6005	1	0	Most times	0	0		0	0	0	0	0	0	0	0	0	0	0	1	0	0	0	0	0	0	0	0	0	0		0	1			1	0
Winnie Mandela Clinic	Tsonga	Black	Never married	None	Winnie Mandela	True	True	True	False	False	True	True	True	6005	1	0	Sometimes	0	0		0	0	0	0	0	0	0	0	0		0	1	0	0	0	0	0	0	0	0	0	0		0	1			1	0
Winnie Mandela Clinic	Sepedi	Black	Never married	None	Other Areas	True	True	True	False	False	True	True	True	6005	0	0	Never	0	0		0	0	0	0	0	0	0	0	0	0	0	1	0	0	0	0	0	0	0	0	0	0		0	1			1	0
Winnie Mandela Clinic	Sepedi	Black	Never married	Steady	Other Areas	True	True	True	False	False	True	True	True	6005	1	0	Sometimes	0	0		0	0	0	0	0	0	0	0	0	0	0	1	0	0	0	0	0	0	0	0	0	0		0	1			1	0
Winnie Mandela Clinic	IsiZulu	Black	Never married	None	Esangweni	True	True	True	False	False	True	True	True	6005	1	0	Most times	0	0		0	0	0	0	0	0	0	0	0	0	0	1	0	0	0	0	0	0	0	0	0	0		0	1			1	0
Winnie Mandela Clinic	IsiZulu	Black	Never married	Steady	Endayeni	True	True	True	False	False	True	True	True	6005	1	0	Sometimes	0	0		0	0	0	0	0	0	0	0	0	0	0	1	0	0	0	1	0	0	0	0	0	0		0	1			1	0
Winnie Mandela Clinic	Sesotho	Black	Never married	Some	Other Areas	True	True	True	False	False	True	True	True	6005	2	0	Sometimes	0	0		0	0	0	0	0	0	0	0	0	0	0	1	0	0	0	0	0	0	0	0	0	0		7	1			1	0
Winnie Mandela Clinic	Sesotho	Black	Never married	None	THCC	True	True	True	False	False	True	True	True	6005	3	0	Sometimes	0	0		0	0	0	0	0	0	0	0	0	0	0	0	0	0	0	0	0	0	0	0	0	0		0	1			1	0
Winnie Mandela Clinic	Tsonga	Black	Never married	Some	Tembisa Main	True	True	True	False	False	True	True	True	6005	1	0	Sometimes	0	0		0	0	0	0	0	0	0	0	0	0	0	1	0	0	0	0	0	0	0	0	0	0		0	1			1	0
Winnie Mandela Clinic	Setswana	Black	Never married	Some	THCC	True	True	True	False	False	True	True	True	6005	1	0	Sometimes	0	0		0	0	0	0	0	0	0	0	0	0	0	1	0	0	0	0	0	0	0	0	0	0		0	1			1	0
Winnie Mandela Clinic	IsiZulu	Black	Never married	Some	THCC	True	True	True	False	False	True	True	True	6005	2	0	Sometimes	0	0		0	0	0	0	0	0	0	0	0	0	0	1	0	0	0	0	0	0	0	0	0	0		0	1			1	0
Winnie Mandela Clinic	Sepedi	Black	Never married	Steady	Esangweni	True	True	True	False	False	True	True	True	6005	3	0	Sometimes	0	0		0	0	0	0	0	0	0	0	0	0	0	1	0	0	0	0	0	0	0	0	0	0		0	1			1	0
Winnie Mandela Clinic	Sepedi	Black	Never married	Steady	Winnie Mandela	True	True	True	False	False	True	True	True	6005	1	0	Sometimes	0	0		0	0	0	0	0	0	0	0	0	0	0	1	0	0	0	0	0	0	0	0	0	0		7	1			1	0
Winnie Mandela Clinic	Tsonga	Black	Never married	None	Other Areas	True	True	True	False	False	True	True	True	6005	0	0	Never	0	0		0	0	0	0	0	0	0	0	0	0	0	1	0	0	0	0	0	0	0	0	0	0		0	1			1	0
Winnie Mandela Clinic	Sepedi	Black	Never married	Some	Endayeni	True	True	True	False	False	True	True	True	6005	2	0	Sometimes	0	0		0	0	0	0	0	0	0	0	0	0	0	1	0	0	0	0	0	0	0	0	0	0		0	1			1	0
Winnie Mandela Clinic	IsiZulu	Black	Never married	None	Winnie Mandela	True	True	True	False	False	True	True	True	6005	2	0	Sometimes	0	0		0	0	0	0	0	0	0	0	0	0	0	1	0	0	0	0	0	0	0	0	0	0		0	1			1	0
Winnie Mandela Clinic	Other	Black	Never married	Some	Other Areas	True	True	True	False	False	True	True	True	6005	1	0	Sometimes	0	0		0	0	0	0	0	0	0	0	0	0	0	1	0	0	0	0	0	0	0	0	0	0		0	1			1	0
Winnie Mandela Clinic	Tsonga	Black	Never married	Steady	Other Areas	True	True	True	False	False	True	True	True	6005	2	0	Most times	0	0		0	0	0	0	0	0	0	0	0	0	0	1	0	0	0	0	0	0	0	0	0	0		0	1			1	0
Winnie Mandela Clinic	Sepedi	Black	Never married	None	Other Areas	True	True	True	False	False	True	True	True	6005	5	0	Sometimes	0	0		0	0	0	0	0	0	0	0	0	0	0	1	0	0	0	0	0	0	0	0	0	0		0	1			1	0
Winnie Mandela Clinic	Setswana	Black	Never married	None	THCC	True	True	True	False	False	True	True	True	6005	0	0	Never	0	0		0	0	0	0	0	0	0	0	0	0	0	1	0	0	0	0	0	0	0	0	0	0		0	1			1	0
Winnie Mandela Clinic	IsiZulu	Black	Never married	Some	Esangweni	True	True	True	False	False	True	True	True	6005	3	0	Sometimes	0	0		0	0	0	0	0	0	0	0	0	0	0	1	0	0	0	0	0	0	0	0	0	0		0	1			1	0
Winnie Mandela Clinic	IsiZulu	Black	Never married	None	Other Areas	True	True	True	True	True	True	True	True	6005	0	0	Never	0	0		0	0	0	0	0	0	0	0	0	0	0	1	0	0	0	0	0	0	0	0	0	0		0	1			1	0
Winnie Mandela Clinic	Other	Black	Never married	None	Other Areas	True	True	True	False	False	True	True	True	6005	1	0	Sometimes	0	0		0	0	0	0	0	0	0	0	0	0	0	1	0	0	0	0	0	0	0	0	0	0		0	1			1	0
Winnie Mandela Clinic	isiXhosa	Black	Never married	None	Other Areas	True	True	True	True	True	True	True	True	6005	2	0	Most times	0	0		0	0	0	0	0	0	0	0	0	0	0	1	0	0	0	0	0	0	0	0	0	0		0	1			1	0
Winnie Mandela Clinic	IsiZulu	Black	Never married	Steady	Other Areas	True	True	True	False	False	True	True	True	6005	2	0	Sometimes	0	0		0	0	0	0	0	0	0	0	0	0	0	1	0	0	0	0	0	0	0	0	0	0		0	1			1	0
Winnie Mandela Clinic	Other	Black	Never married	None	Other Areas	True	True	True	False	False	True	True	True	6005	1	0	Never	0	0		0	0	0	0	0	0	0	0	0	0	0	1	0	0	0		0	0	0		0	0		0	1			1	0
Winnie Mandela Clinic	Sepedi	Black	Never married	None	Endayeni	True	True	True	True	True	True	True	True	6005	1	0	Sometimes	0	0		0	0	0	0	0	0	0	0	0	0	0	1	0	0	0	0	0	0	0	0	0	0		0	1			1	0
Winnie Mandela Clinic	Sepedi	Black	Never married	None	Endayeni	True	True	True	False	False	True	True	True	6005	1	0	Sometimes	0	0		0	0	0	0	0	0	0	0	0	0	0	1	0	0	0	0	0	0	0	0	0	0		0	1			1	0
Winnie Mandela Clinic	Sesotho	Black	Never married	Steady	Itereleng	True	True	True	False	False	True	True	True	6005	1	0	Most times	0	0		0	0	0	0	0	0	0	0	0	0	0	1	0	0	0	0	0	0	0	0	0	0		0	1			1	0
Winnie Mandela Clinic	IsiZulu	Black	Never married	None	THCC	True	True	True	False	False	True	True	True	6005	0	0	Never	0	0		0	0	0	0	0	0	0	0	0	0	0	1	0	0	0	0	0	0	0	0	0	0		0	1				0
Winnie Mandela Clinic	Tsonga	Black	Never married	None	THCC	True	True	True	False	False	True	True	True	6005	1	0	Sometimes	0	0		0	0	0	0	0	0	0	0	0	0	0	1	0	0	0	0	0	0	0	0	0	0		0	1			1	0
Winnie Mandela Clinic	IsiZulu	Black	Married	Steady	Ethafeni	True	True	True	False	False	True	True	True	6005	1	0	Sometimes	0	1	HPT AND DM	0	0	0	0	0	0	0	0	0	0	0	1	0	0	0	0	0	0	0	0	0	0		0	1			1	0
Winnie Mandela Clinic	IsiZulu	Black	Never married	None	Endayeni	True	True	True	False	False	True	True	True	6005	1	0	Sometimes	0	0		0	0	0	0	0	0	0	0	0	0	0	1	0	0	0	0	0	0	0	0	0	0		0	1			1	0
Winnie Mandela Clinic	Sepedi	Black	Never married	None	Other Areas	True	True	True	False	False	True	True	True	6005	2	0	Sometimes	0	0		0	0	0	0	0	0	0	0	0	0	0	1	0	0	0	0	0	0	0	0	0	0		0	1			1	0
Winnie Mandela Clinic	Sesotho	Black	Never married	Steady	THCC	True	True	True	False	False	True	True	True	6005	1	0	Sometimes	0	0		0	0	0	0	0	0	0	0	0		0	1	0	0	0	0	0	0	0	0	0	0		0				1	0
Winnie Mandela Clinic	Sesotho	Black	Never married	Some	THCC	True	True	True	False	False	True	True	True	6005	1	0	Sometimes	0	0		0	0	0	0	0	0	0	0	0	0	0	1	0	0	0	0	0	0	0	0	0	0		0	1			1	0
Winnie Mandela Clinic	Setswana	Black	Never married	None	Other Areas	True	True	True	False	False	True	True	True	6005	0	0	Sometimes	0	0		0	0	0	0	0	0	0	0	0	0	0	1	0	0	0	0	0	0	0	0		0		0	1			1	0
Winnie Mandela Clinic	Tsonga	Black	Never married	Steady	Other Areas	True	True	True	False	False	True	True	True	6005	1	0	Sometimes	0	0		0	0	0	0	0	0	0	0	0	0	0	1	0	0	0	0	0	0	0	0	0	0		0	1			1	0
Winnie Mandela Clinic	Sepedi	Black	Never married	Some	Esangweni	True	True	True	False	False	True	True	True	6005	1	0	Sometimes	0	0		0	0	0	0	0	0	0	0	0	0	0	1	0	0	0	0	0	0	0	0	0	0		0	1			1	0
Winnie Mandela Clinic	Sesotho	Black	Never married	None	Other Areas	True	True	True	False	False	True	True	True	6005	0	0	Never	0	0		0	0	0	0	0	0	0	0	0	0	0	1	0	0	0	0	0	0	0	0	0	0		0	1			1	0
Winnie Mandela Clinic	Sepedi	Black	Never married	None	Other Areas	True	True	True	False	False	True	True	True	6005	1	0	Sometimes	0	0		0	0	0	0	0	0	0	0	0	0	0	1	0	0	0	0	0	0	0	0	0	0		0	1			1	0
Winnie Mandela Clinic	Tsonga	Black	Never married	None	Winnie Mandela	True	True	True	False	False	True	True	True	6005	1	0	Sometimes	0	0		0	0	0	0	0	0	0	0	0	0	0	1	0	0	0	0	0	0	0	0	0	0		0	1			1	0
Winnie Mandela Clinic	Tsonga	Black	Married	None	Other Areas	True	True	True	False	False	True	True	True	6005	1	0	Sometimes	0	0		0	0	0	0	0	0	0	0	0	0	0	1	0	0	0	0	0	0	0	0	0	0		0	1			1	0
Winnie Mandela Clinic	Sesotho	Black	Never married	None	Other Areas	True	True	True	False	False	True	True	True	6005	0	0	Never	0	0		0	0	0	0	0	0	0	0	0	0	0	1	0	0	0	0	0	0	0	0	0	0		0	1			1	0
Winnie Mandela Clinic	isiXhosa	Black	Never married	None	Other Areas	True	True	True	False	False	True	True	True	6005	1	0	Sometimes	0	0		0	0	0	0	0	0	0	0	0	0	0	1	0	0	0	0	0	0	0	0	0	0		0	1			1	0
Winnie Mandela Clinic	Tsonga	Black	Never married	None	Other Areas	True	True	True	False	False	True	True	True	6005	0	0	Never	0	0		0	0	0	0	0	0	0	0	0	0	0	1	0	0	0	0	0	0	0	0	0	0		0	1			1	0
Winnie Mandela Clinic	Other	Black	Never married	Steady	Other Areas	True	True	True	False	False	True	True	True	6005	0	0	Never	0	0		0	0	0	0	0	0	0	0	0	0	0	1	0	0	0	0	0	0	0	0	0	0		0	1			1	0
Winnie Mandela Clinic	IsiZulu	Black	Never married	Steady	Esangweni	True	True	True	False	False	True	True	True	6005	1	0	Sometimes	0	0		0	0	0	0	0	0	0	0	0	0	0	1	0	0	0	0	0	0	0	0	0	0		0	1			1	0
Winnie Mandela Clinic	Sepedi	Black	Married	Steady	Other Areas	True	True	True	False	False	True	True	True	6005	1	0		0	0		0	0	0	0	0	0	0	0	0	0	0	1	0	0	0	0	0	0	0	0	0	0		0	1			1	0
Winnie Mandela Clinic	Sepedi	Black	Married	Steady	Erin	True	True	True	False	False	True	True	True	6005	1	0	Sometimes	0	0		0	0	0	0	0	0	0	0	0	0	0	1	0	0	0	0	0	0	0	0	0	0		0	1			1	0
Winnie Mandela Clinic	IsiZulu	Black	Never married	None	Other Areas	True	True	True	False	False	True	True	True	6005	3	0	Sometimes	0	0		0	0	0	0	0	0	0	0	0	0	0	1	0	0	0	0	0	0	0	0	0	0		7	1			1	0
Winnie Mandela Clinic	IsiZulu	Black	Never married	None	Ethafeni	True	True	True	False	False	True	True	True	6005	1	0	Sometimes	0	0		0	0	0	0	0	0	0	0	0	0	0	1	0	0	0	0	0	0	0	0	0	0		0	1			1	0
Winnie Mandela Clinic	Tsonga	Black	Never married	None	THCC	True	True	True	False	False	True	True	True	6005	1	0	Sometimes	0	0		0	0	0	0	0	0	0	0	0	0	0	1	0	0	0	0	0	0	0	0	0	0		7	1			1	0
Winnie Mandela Clinic	Tsonga	Black	Never married	None	Other Areas	True	True	True	False	False	True	True	True	6005	1	0	Sometimes	0	0		0	0	0	0	0	0	0	0	0	0	0	1	0	0	0	0	0	0	0		0	0		0	1			1	0
Winnie Mandela Clinic	Sepedi	Black	Never married	Steady	Winnie Mandela	True	True	True	False	False	True	True	True	6005	1	0	Sometimes	0	0		0	0	0	0	0	0	0	0	0	0	0	1	0	0	0	0	0	0	0	0	0	0		0	1			1	0
Winnie Mandela Clinic	IsiZulu	Black	Never married	Steady	Winnie Mandela	True	True	True	False	False	True	True	True	6005	1	0	Sometimes	0	0		0	0	0	0	0	0	0	0	0	0	0	1	0	0	0	0	0	0	0	0	0	0		0	1			1	0
Winnie Mandela Clinic	IsiZulu	Black	Never married	None	Other Areas	True	True	True	False	False	True	True	True	6005	0	0	Never	0	0		0	0	0	0	0	0	0	0	0	0	0	1	0	0	0	0	0	0	0	0	0	0		0	1			1	0
Winnie Mandela Clinic	Afrikaans	Black	Never married	Steady	Other Areas	True	True	True	False	False	True	True	True	6005	1	0	Sometimes	0	0		0	0	0	0	0	0	0	0	0	0	0	1	0	0	0	0	0	0	0	0	0	0		0	1			1	0
Winnie Mandela Clinic	Tsonga	Black	Never married	Steady	Other Areas	True	True	True	False	False	True	True	True	6005	2	0	Sometimes	0	0		0	0	0	0	0	0	0	0	0	0	0	1	0	0	0	0	0	0	0	0	0	0		0	1			1	0
Winnie Mandela Clinic	Other	Black	Never married	None	Other Areas	True	True	True	False	False	True	True	True	6001	0	0	Never	1	0	TIN STAFF	0	0	0	0	0	0	0	0	0	0	0	1	0	0	0	0	0	0	0	0	0	0		0	1		0	1	0
Winnie Mandela Clinic	Sesotho	Black	Never married	None	THCC	True	True	True	False	False	True	True	True	6005	0	0	Never	0	0		0	0	0	0	0	0	0	0	0	0	0	1	0	0	0	0	0	0	0	0	0	0		0	1			1	0
Winnie Mandela Clinic	Sepedi	Black	Never married	None	Other Areas	True	True	True	False	False	True	True	True	6005	2	0	Sometimes	0	0		0	0	0	0	0	0	0	0	0	0	0	1	0	0	0	0	0	0	0	0	0	0		7	1			1	0
Winnie Mandela Clinic	Tsonga	Black	Never married	Some	Itereleng	True	True	True	False	False	True	True	True	6005	1	0	Sometimes	0	0		0	0	0	0	0	0	0	0	0	0	0	1	0	0	0	0	0	0	0	0	0	0		0	1			1	0
Winnie Mandela Clinic	Sepedi	Black	Never married	Steady	THCC	True	True	True	False	False	True	True	True	6005	1	0	Sometimes	0	0		0	0	0	0	0	0	0	0	0	0	0	1	0	0	0	0	0	0	0	0	0	0		0				1	0
Winnie Mandela Clinic	IsiZulu	Black	Never married	None	THCC	True	True	True	False	False	True	True	True	6005	1	0	Sometimes	0	0		0	0	0	0	0	0	0	0	0	0	0	1	0	0	0	0	0	0	0	0	0	0		7	1			1	0
Winnie Mandela Clinic	IsiZulu	Black	Never married	None	Esangweni	True	True	True	False	True	True	True	True	6001	0	0	Never	0	1	ARV	0	0	0	0	0	0	0	0	0	0	0	1	0	0	0	0	0	0	0	0	0	0		3	9	DCS	0	1	0
Winnie Mandela Clinic	Sepedi	Black	Never married	None	THCC	True	True	True	False	False	True	True	True	6005	1	0	Sometimes	0	0		0	0	0	0	0	0	0	0	0	0	0	1	0	0	0	0	0	0	0	0	0	0		7	1			1	0
Winnie Mandela Clinic	Other	Black	Never married	Some	Other Areas	True	True	True	False	False	True	True	True	6005	2	0	Sometimes	0	0		0	0	0	0	0	0	0	0	0	0	0	1	0	0	0	0	0	0	0	0	0	0		0	1			1	0
Winnie Mandela Clinic	Setswana	Black	Married	Steady	Endayeni	True	True	True	False	False	True	True	True	6005	1	0	Never	0	1	ARV'S	0	0	0	0	0	0	0	0	0	0	0	1	0	0	0	0	0	0	0	0	0	0		3	9	DCS		1	0
Winnie Mandela Clinic	Sesotho	Black	Married	Steady	Esangweni	True	True	True	False	False	True	True	True	6001	1	0	Sometimes	0	0		0	1	1	0	0	0	0	0	0	0	0	1	0	0	0	0	0	0	0	0	0	0		0	1		0	1	0
Winnie Mandela Clinic	IsiZulu	Black	Never married	Some	THCC	True	True	True	False	False	True	True	True	6005	0	0	Never	0	0		0	0	0	0	0	0	0	0	0	0	0	1	0	0	0	0	0	0	0	0	0	0		7	1			1	0
Winnie Mandela Clinic	IsiZulu	Black	Never married	Steady	Other Areas	True	True	True	False	False	True	True	True	6001	1	0	Never	0	0		0	0	0	0	0	0	0	0	0	0	0	1	0	0	0	0	0	0	0	0	0	0		0	1		0	1	0
Winnie Mandela Clinic	Sepedi	Black	Never married	None	Tembisa Main	True	True	True	False	False	True	True	True	6005	2	0	Sometimes	0	0		0	0	0	0	0	0	0	0	0	0	0	1	0	0	0	0	0	0	0	0	0	0		7	1			1	0
Winnie Mandela Clinic	Tsonga	Black	Never married	Steady	Other Areas	True	True	True	False	False	True	True	True	6005	3	0	Sometimes	0	0		0	0	0	0	0	0	0	0	0	0	0	1	0	0	0	0	0	0	0	0	0	0		0	1			1	0
Winnie Mandela Clinic	IsiZulu	Black	Never married	Steady	Other Areas	True	True	True	False	False	True	True	True	6005	1	0	Sometimes	0	0		0	0	0	0	0	0	0	0	0	0	0	1	0	0	0	0	0	0	0	0	0	0		0	1			1	0
Winnie Mandela Clinic	Other	Black	Never married	None	Other Areas	True	True	True	False	False	True	True	True	6005	1	0	Sometimes	0	0		0	0	0	0	0	0	0	0	0	0	0	1	0	0	0	0	0	0	0	0	0	0		0	1			1	0
Winnie Mandela Clinic	Tsonga	Black	Never married	Steady	Other Areas	True	True	True	False	False	True	True	True	6005	1	0	Sometimes	0	0		0	0	0	0	0	0	0	0	0	0	0	1	0	0	0	0	0	0	0	0	0	0		0	1			1	0
Winnie Mandela Clinic	Setswana	Black	Never married	Steady	Itereleng	True	True	True	True	True	True	True	True	6001	1	0	Never	0	0		0	1	1	0	0	0	0	0	0	0	0	1	0	0	0	0	0	0	0	0	0	0		0	1		0	1	0
Winnie Mandela Clinic	IsiZulu	Black	Never married	Some	Endayeni	True	True	True	False	False	True	True	True	6005	1	0	Sometimes	0	0		0	0	0	0	0	0	0	0	0	0	0	1	0	0	0	0	0	0	0	0	0	0		0	1			1	0
Winnie Mandela Clinic	Setswana	Black	Never married	Steady	Other Areas	True	True	True	False	False	True	True	True	6005	1	0	Sometimes	0	0		0	0	0	0	0	0	0	0	0	0	0	1	0	0	0	0	0	0	0	0	0	0		0	1			1	0
Winnie Mandela Clinic	Setswana	Black	Never married	None	Itereleng	True	True	True	False	False	True	True	True	6001	0	0	Never	0	0		0	0	0	0	0	0	0	0	0	0	0	1	0	0	0	0	0	0	0	0	0	0		0	1		0	1	0
Winnie Mandela Clinic	Other	Black	Never married	Some	Boskburg Area	True	True	True	False	True	True	True	True	6005	1	0	Sometimes	0	0		0	0	0	0	0	0	0	0	0	0	0	1	0	0	0	0	0	0	0	0	0	0		0	1			1	0
Winnie Mandela Clinic	Tsonga	Black	Never married	Steady	Other Areas	True	True	True	False	False	True	True	True	6001	2	0	Never	0	0		0	0	0	0	0	0	0	0	0	0	0	1	0	0	0	0	0	0	0	0	0	0		0	1		0	1	0
Winnie Mandela Clinic	IsiZulu	Black	Never married	Steady	Esangweni	True	True	True	False	False	True	True	True	6005	1	0	Sometimes	0	0		0	0	0	0	0	0	0	0	0	0	0	1	0	0	0	0	0	0	0	0	0	0		0	1			1	0
Winnie Mandela Clinic	Setswana	Black	Never married	Steady	Other Areas	True	True	True	False	False	True	True	True	6001	1	0	Most times	0	0		0	0	0	0	0	0	0	0	0	0	0	1	0	0	0	0	0	0	0	0	0	0		0	1		0	1	0
Winnie Mandela Clinic	Tsonga	Black	Never married	None	Other Areas	True	True	True	False	False	True	True	True	6001	2	0	Sometimes	0	0		0	0	0	0	0	0	0	0	0	0	0	1	0	0	0	0	0	0	0	0	0	0		0	1		0	1	0
Winnie Mandela Clinic	Tsonga	Black	Never married	None	Ethafeni	True	True	True	False	True	True	True	True	6001	2	0	Never	0	0		0	0	0	0	0	0	0	0	0	0	0	1	0	0	0	0	0	0	0	0	0	0		0	1		0	1	0
Winnie Mandela Clinic	Sepedi	Black	Never married	None	Tembisa Main	True	True	True	False	True	True	True	True	6001	1	0	Abs every time	0	0		0	0	0	0	0	0	0	0	0	0	0	0	0	0	0	0	0	0	0	0	0	0		0	1		0	1	0
Winnie Mandela Clinic	Sepedi	Black	Never married	None	Other Areas	True	True	True	False	True	True	True	True	6005	1	0	Sometimes	0	0		0	0	0	0	0	0	0	0	0	0	0	1	0	0	0	0	0	0	0	0	0	0		0	1			1	0
Winnie Mandela Clinic	IsiZulu	Black	Never married	None	Tembisa Main	True	True	True	False	True	True	True	True	6005	2	0	Sometimes	0	0		0	0	0	0	0	0	0	0	0	0	0	1	0	0	0	0	0	0	0	0	0	0		0	9	DCS		1	0
Winnie Mandela Clinic	Sepedi	Black	Never married	None	Other Areas	True	True	True	False	True	True	True	True	6005	15	0	Sometimes	0	0		0	0	0	0	0	0	0	0	0	0	0	1	0	0	0	0	0	0	0	0	0	0		0	1			1	0
Winnie Mandela Clinic	Tsonga	Black	Never married	None	Endayeni	True	True	True	False	True	True	True	True	6005	1	0	Sometimes	0	0		0	0	0	0	0	0	0	0	0	0	0	1	0	0	0	0	0	0	0	0	0	0		0	1			1	0
Winnie Mandela Clinic	IsiZulu	Black	Never married	Steady	Other Areas	True	True	True	False	False	True	True	True	6001	1	0	Never	0	0		0	0	0	0	0	0	0	0	0	0	0	1	0	0	0	0	0	0	0	0	0	0		7			0	1	0
Winnie Mandela Clinic	IsiZulu	Black	Never married	None	Other Areas	True	True	True	False	False	True	True	True	6001	1	0	Sometimes	0	0		0	0	0	0	0	0	0	0	0	0	0	1	0	0	0	0	0	0	0	0	0	0		7			0	1	0
Winnie Mandela Clinic	Other	Black	Never married	Steady	Winnie Mandela	True	True	True	False	True	True	True	True	6001	1	0	Sometimes	0	0		0	0	0	0	0	0	0	0	0	0	0	1	0	0	0	0	0	0	0	0	0	0		7			0	1	0
Winnie Mandela Clinic	Tsonga	Black	Never married	Steady	Winnie Mandela	True	True	True	False	True	True	True	True	6001	1	0	Sometimes	0	0		0	0	0	0	0	0	0	0	0	0	0	1	0	0	0	0	0	0	0	0	0	0		7			0	1	0
Winnie Mandela Clinic	IsiZulu	Black	Never married	Some	Endayeni	True	True	True	False	False	True	True	True	6001	1	0	Never	0	0		0	0	0	0	0	0	0	0	0	0	0	1	0	0	0	0	0	0	0	0	0	0		7			0	1	0
Winnie Mandela Clinic	Setswana	Black	Never married	Steady	Other Areas	True	True	True	False	False	True	True	True	6001	0	1	Abs every time	0	0		0	0	0	0	0	0	0	0	0	0	0	0	0	0	0	0	0	0	0	1	0	0		7			0	1	0
Winnie Mandela Clinic	IsiZulu	Black	Never married	None	Benoni Area	True	True	True	False	False	True	True	True	6001	1	0	Sometimes	0	0		0	0	0	0	0	0	0	0	0	0	0	1	0	0	0	0	0	0	0	0	0	0		0	1		0	1	0
Winnie Mandela Clinic	Sepedi	Black	Never married	None	Other Areas	True	True	True	False	False	True	True	True	6001	5	0	Abs every time	0	0		0	0	0	0	0	0	0	0	0	0	0	1	0	0	0	0	0	0	0	0	0	0		0	1		0	1	0
Winnie Mandela Clinic	Afrikaans	Black	Married	Steady	Other Areas	True	True	True	False	False	True	True	True	6001	1	0	Abs every time	0	0		0	0	0	0	0	0	0	0	0	0	0	1	0	0	0	0	0	0	0	0	0	0		0	1		0	1	0
Winnie Mandela Clinic	IsiZulu	Black	Never married	Some	Endayeni	True	True	True	False	False	True	True	True	6001	1	0	Never	0	0		0	0	0	0	0	0	0	0	0	0	0	1	0	0	0	0	0	0	0	0	0	0		7			0	1	0
Winnie Mandela Clinic	Other	Black	Never married	None	THCC	True	True	True	False	True	True	True	True	6001	1	0	Abs every time	0	0		0	0	0	0	0	0	0	0	0	0	0	1	0	0	0	0	0	0	0	0	0	0		0	1		0	1	0
Winnie Mandela Clinic	Tsonga	Black	Never married	Steady	Other Areas	True	True	True	False	False	True	True	True	6001	1	0	Sometimes	0	0		0	0	0	0	0	0	0	0	0	0	0	1	0	0	0	0	0	0	0	0	0	0		0	1		0	1	0
Winnie Mandela Clinic	IsiZulu	Black	Never married	Steady	Itereleng	True	True	True	False	False	True	True	True	6001	1	0	Abs every time	0	0		0	0	0	0	0	0	0	0	0	0	0	1	0	0	0	0	0	0	0	0	0	0		0	1		0	1	0
Winnie Mandela Clinic	IsiZulu	Black	Never married	None	Other Areas	True	True	True	False	False	True	True	True	6001	0	0	Never	0	0		0	0	0	0	0	0	0	0	0	0	0	1	0	0	0	0	0	0	0	0	0	0		0	1		0	1	0
Winnie Mandela Clinic	IsiZulu	Black	Never married	Steady	Other Areas	True	True	True	False	False	True	True	True	6001	1	0	Abs every time	0	0		0	0	0	0	0	0	0	0	0	0	0	1	0	0	0	0	0	0	0	0	0	0		0	1		0	1	0
Winnie Mandela Clinic	Afrikaans	Black	Never married	Steady	Other Areas	True	True	True	False	False	True	True	True	6001	1	0	Most times	0	0		0	0	0	0	0	0	0	0	0	0	0	1	0	0	0	0	0	0	0	0	0	0		0	1		0	1	0
Winnie Mandela Clinic	IsiZulu	Black	Never married	None	Other Areas	True	True	True	False	True	True	True	True	6001	0	0	Never	0	0		0	0	0	0	0	0	0	0	0	0	0	1	0	0		0	0	0	0	0	0	0		0	1		0	1	0
Winnie Mandela Clinic	Sesotho	Black	Never married	None	Boskburg Area	True	True	True	False	False	True	True	True	6001	1	0	Sometimes	1	0	TURKEY	0	0	0	0	0	0	0	0	0	0	0	1	0	0	0	0	0	0	0	0	0	0		0	1		0	1	0
Winnie Mandela Clinic	IsiZulu	Black	Never married	None	Itereleng	True	True	True	False	False	True	True	True	6001	3	0	Most times	0	0		0	0	0	0	0	0	0	0	0	0	0	1	0	0	0	0	0	0	0	0	0	0		0	1		0	1	0
Winnie Mandela Clinic	Sesotho	Black	Never married	None	Winnie Mandela	True	True	True	False	False	True	True	True	6001	3	0	Sometimes	0	0		0	0	0	0	0	0	0	0	0	0	0	1	0	0	0	0	0	0	0	0	0	0		7			0	1	0
Winnie Mandela Clinic	IsiZulu	Black	Never married	None	Endayeni	True	True	True	False	False	True	True	True	6001	0	0	Never	1	0	TIN STAFF	0	0	0	0	0	0	0	0	0	0	0	1	0	0	0	0	0	0	0	0	0	0		0	1		0	1	0
Winnie Mandela Clinic	Sepedi	Black	Never married	Steady	Other Areas	True	True	True	False	False	True	True	True	6001	1	0	Sometimes	0	0		0	0	0	0	0	0	0	0	0	0	0	1	0	0	0	0	0	0	0	0	0	0		0	1		0	1	0
Winnie Mandela Clinic	Afrikaans	Black	Never married	None	Other Areas	True	True	True	False	False	True	True	True	6001	1	0	Never	0	0		0	0	0	0	0	0	0	0	0	0	0	1	0	0	0	0	0	0	0	0	0	0		0	1		0	1	0
Winnie Mandela Clinic	IsiZulu	Black	Never married	Some	Tembisa Main	True	True	True	False	False	True	True	True	6001	0	0	Never	0	0		0	0	0	0	0	0	0	0	0	0	0	1	0	0	0	0	0	0	0	0	0	0		0	1		0	1	0
Winnie Mandela Clinic	IsiZulu	Black	Never married	None	Boskburg Area	True	True	True	False	False	True	True	True	6005	1	0	Sometimes	0	0		0	0	0	0	0	0	0	0	0	0	0	1	0	0	0	0	0	0	0	0	0	0		0	1			1	0
Winnie Mandela Clinic	Setswana	Black	Never married	Some	Other Areas	True	True	True	False	False	True	True	True	6001	1	0	Abs every time	0	0		0	0	0	0	0	0	0	0	0	0	0	1	0	0	0	0	0	0	0	0	0	0		0	1		0	1	0
Winnie Mandela Clinic	IsiZulu	Black	Never married	Some	Tembisa Main	True	True	True	False	False	True	True	True	6005	1	0	Sometimes	0	0		0	0	0	0	0	0	0	0	0	0	0	0	0	0	0	0	0	0	0	0	0	0		0	1			1	0
Winnie Mandela Clinic	IsiZulu	Black	Never married	None	Itereleng	True	True	True	False	False	True	True	True	6001	0	0	Never	0	0		0	0	0	0	0	0	0	0	0	0	0	1	0	0	0	0	0	0	0	0	0	0		0	1		0	1	0
Winnie Mandela Clinic	Afrikaans		Never married	Steady	Other Areas	True	True	True	False	False	True	True	True	6001	1	0	Most times	0	0		0	0	0	0	0	0	0	0	0	0	0	1	0	0	0	0	0	0	0	0	0	0		0	1		0	1	0
Winnie Mandela Clinic	Tsonga	Black	Never married	Steady	Esangweni	True	True	True	False	False	True	True	True	6001	1	0	Sometimes	0	0		0	0	0	0	0	0	0	0	0	0	0	1	0	0	0	0	0	0	0	0	0	0		0	1		0	1	0
Winnie Mandela Clinic	Afrikaans	Black	Never married	Steady	Other Areas	True	True	True	False	False	True	True	True	6001	1	0	Never	0	0		0	0	0	0	0	0	0	0	0	0	0	1	0	0	0	0	0	0	0	0	0	0		0	1		0	1	0
Winnie Mandela Clinic	Tsonga	Black	Never married	Steady	Winnie Mandela	True	True	True	False	False	True	True	True	6005	1	0	Sometimes	0	0		0	0	0	0	0	0	0	0	0	0	0	1	0	0	0	0	0	0	0	0	0	0		0	1			1	0
Winnie Mandela Clinic	Sepedi	Black	Never married	None	Erin	True	True	True	False	False	True	True	True	6001	1	0	Abs every time	0	0		0	0	0	0	0	0	0	0	0	0	0	0	0	0	0	0	0	0	0	1	0	0	PARTIAL PHIMOSIS	0	1		0	1	0
Winnie Mandela Clinic	IsiZulu	Black	Never married	Steady	Tembisa Main	True	True	True	False	False	True	True	True	6005	4	0	Sometimes	0	0		0	0	0	0	0	0	0	0	0	0	0	1	0	0	0	0	0	0	0	0	0	0		0	1			1	0
Winnie Mandela Clinic	IsiZulu	Black	Never married	None	Other Areas	True	True	True	False	True	True	True	True	6005	1	0	Sometimes	0	0		0	0	0	0	0	0	0	0	0	0	0	1	0	0	0	0	0	0	0	0	0	0		0	1			1	0
Winnie Mandela Clinic	Setswana	Black	Never married	None	THCC	True	True	True	False	True	True	True	True	6001	0	0		0	0		0	0	0	0	0	0	0	0	0	0	0	1	0	0	0	0	0	0	0	0	0	0		0	1		0	1	0
Winnie Mandela Clinic	Sesotho	Black	Never married	None	THCC	True	True	True	False	True	True	True	True	6005	2	0	Sometimes	0	0		0	0	0	0	0	0	0	0	0	0	0	1	0	0	0	0	0	0	0	0	0	0		0	1			1	0
Winnie Mandela Clinic	Setswana	Black	Never married	None	THCC	True	True	True	False	True	True	True	True	6001	3	0	Abs every time	0	0		0	0	0	0	0	0	0	0	0	0	0	1	0	0	0	0	0	0	0	0	0	0		0	1		0	1	0
Winnie Mandela Clinic	Sesotho	Black	Never married	None	THCC	True	True	True	False	True	True	True	True	6001	2	0	Never	0	0		0	0	0	0	0	0	0	0	0	0	0	1	0	0	0	0	0	0	0	0	0	0		0	1		0	1	0
Winnie Mandela Clinic	Setswana	Black	Never married	Steady	THCC	True	True	True	False	True	True	True	True	6005	1	0	Sometimes	0	0		0	0	0	0	0	0	0	0	0	0	0	1	0	0	0	0	0	0	0	0	0	0		0	1			1	0
Winnie Mandela Clinic	Sesotho	Black	Never married	None	Esangweni	True	True	True	False	True	True	True	True	6001	0	0		0	0		0	0	0	0	0	0	0	0	0	0	0	1	0	0	0	0	0	0	0	0	0	0		0	1		0	1	0
Winnie Mandela Clinic	IsiZulu	Black	Never married	None	Ethafeni	True	True	True	False	True	True	True	True	6001	0	0		0	0		0	0	0	0	0	0	0	0	0	0	0	1	0	0	0	0	0	0	0	0	0	0		0	1		0	1	0
Winnie Mandela Clinic	Tsonga	Black	Never married	None	Esangweni	True	True	True	False	True	True	True	True	6001	1	0	Never		0		0	0	0	0	0	0	0	0	0	0	0	1	0	0	0	0	0	0	0	0	0	0		0	1		0	1	0
Winnie Mandela Clinic	IsiZulu	Black	Never married	None	Other Areas	True	True	True	False	True	True	True	True	6001	1	0	Never	0	0		0	0	0	0	0	0	0	0	0	0	0	1	0	0	0	0	0	0	0	0	0	0		0	1		0	1	0
Winnie Mandela Clinic	Sepedi	Black	Never married	Steady	Tembisa Main	True	True	True	False	True	True	True	True	6001	3	0		0	0		0	0	0	0	0	0	0	0	0	0	0	1	0	0	0	0	0	0	0	0	0	0		0	1		0	1	0
Winnie Mandela Clinic	Sepedi	Black	Never married	Steady	Other Areas	True	True	True	False	True	True	True	True	6001	1	0	Never	0	0		0	0	0	0	0	0	0	0	0	0	0	1	0	0	0	0	0	0	0	0	0	0		0	1		0	1	0
Winnie Mandela Clinic	isiXhosa	Black	Never married	None	Ethafeni	True	True	True	False	True	True	True	True	6001	1	0	Abs every time	0	0		0	0	0	0	0	0	0	0	0	0	0	1	0	0	0	0	0	0	0	0	0	0		0	1		0	1	0
Winnie Mandela Clinic	Sepedi	Black	Never married	None	Itereleng	True	True	True	False	True	True	True	True	6001	0	0		0	0		0	0	0	0	0	0	0	0	0	0	0	1	0	0	0	0	0	0	0	0	0	0		0	1		0	1	0
Winnie Mandela Clinic	IsiZulu	Black	Never married	None	Esangweni	True	True	True	False	False	True	True	True	6001	1	0	Never	0	0		0	0	0	0	0	0	0	0	0	0	0	1	0	0	0	0	0	0	0	0	0	0		7	1		0	1	0
Winnie Mandela Clinic	IsiZulu	Black	Never married	None	Other Areas	True	True	True	True	True	True	True	True	6001	0	0		0	0		0	0	0	0	0	0	0	0	0	0	0	1	0	0	0	0	0	0	0	0	0	0		0	1		0	1	0
Winnie Mandela Clinic	Tsonga	Black	Never married	None	Other Areas	True	True	True	True	True	True	True	True	6001	1	0	Never	0	0		0	0	0	0	0	0	0	0	0	0	0	1	0	0	0	0	0	0	0	0	0	0		0	1		0	1	0
Winnie Mandela Clinic	Tsonga	Black	Never married	Steady	Other Areas	True	True	True	False	False	True	True	True	6001	1	0	Abs every time	0	0		0	0	0	0	0	0	0	0	0	0	0	1	0	0	0	0	0	0	0	0	0	0		0	1		0	1	0
Winnie Mandela Clinic	IsiZulu	Black	Married	None	Endayeni	True	True	True	False	True	True	True	True	6001	0	0		0	0		0	0	0	0	0	0	0	0	0	0	0	1	0	0	0	0	0	0	0	0	0	0		0	1		0	1	0
Winnie Mandela Clinic	Sepedi	Black	Never married	None	Ethafeni	True	True	True	False	True	True	True	True	6005	1	0	Sometimes	0	0		0	0	0	0	0	0	0	0	0	0	0	1	0	0	0	0	0	0	0	0	0	0		0	1			1	0
Winnie Mandela Clinic	IsiZulu	Black	Never married	None	Ethafeni	True	True	True	False	True	True	True	True	6001	1	0	Never	0	0		0	0	0	0	0	0	0	0	0	0	0		0	0	0	0	0	0	0	0	0	0		0	1		0	1	0
Winnie Mandela Clinic	IsiZulu	Black	Never married	None	Endayeni	True	True	True	False	True	True	True	True	6001	35	0	Abs every time	0	0		0	0	0	0	0	0	0	0	0	0	0	1	0	0	0	0	0	0	0	0	0	0		0	1		0	1	0
Winnie Mandela Clinic	IsiZulu	Black	Never married	None	Endayeni	True	True	True	False	True	True	True	True	6001	0	0		0	0		0	0	0	0	0	0	0	0	0	0	0	1	0	0	0	0	0	0	0	0	0	0		0	1		0	1	0
Winnie Mandela Clinic	Setswana	Black	Never married	Steady	Other Areas	True	True	True	False	True	True	True	True	6001	1	0	Abs every time	0	0		0	0	0	0	0	0	0	0	0	0	0	1	0	0	0	0	0	0	0	0	0	0		7	1		0	1	0
Winnie Mandela Clinic	Sepedi	Black	Never married	None	Other Areas	True	True	True	False	True	True	True	True	6001	1	0	Never	0	0		0	0	0	0	0	0	0	0	0	0	0		0	0	0	0	0	0	0	0	0	0		0	1		0	1	0
Winnie Mandela Clinic	Sepedi	Black	Never married	Some	Erin	True	True	True	False	True	True	True	True	6001	1	0	Never	0	0		0	0	0	0	0	0	0	0	0	0	0	1	0	0	0	0	0	0	0	0	0	0		0	1		0	1	0
Winnie Mandela Clinic	Other	Black	Never married	None	Other Areas	True	True	True	False	True	True	True	True	6001	2	0	Abs every time	0	1		0	0	0	0	0	0	0	0	0	0	0	1	0	0	0	0	0	0	0	0	0	0		3	9	TEMBISA HOSP	0	1	0
Winnie Mandela Clinic	Sepedi	Black	Never married	Steady	Esangweni	True	True	True	False	True	True	True	True	6001	1	0	Abs every time	0	0		0	0	0	0	0	0	0	0	0	0	0	1	0	0	0	0	0	0	0	0	0	0		7	1		0	1	0
Winnie Mandela Clinic	isiXhosa	Black	Never married	None	Other Areas	True	True	True	True	True	True	True	True	6001	1	0	Abs every time	0	0		0	0	0	0	0	0	0	0	0	0	0	1	0	0	0	0	0	0	0	0	0	0		0	1		0	1	0
Winnie Mandela Clinic	IsiZulu	Black	Never married	Some	Other Areas	True	True	True	True	True	True	True	True	6001	3	0	Sometimes	0	0		0	0	0	0	0	0	0	0	0	0	0	1	0	0	0	0	0	0	0	0	0	0		0	1		0	1	0
Winnie Mandela Clinic	Other	Black	Never married	Steady	Other Areas	True	True	True	False	True	True	True	True	6001	1	0	Never	0	0		0	0	0	0	0	0	0	0	0	0	0	1	0	0	0	0	0	0	0	0	0	0		0	1		0	1	0
Winnie Mandela Clinic	Tsonga	Black	Never married	Some	Boskburg Area	True	True	True	False	True	True	True	True	6001	1	0	Never	0	0		0	0	0	0	0	0	0	0	0	0	0	1	0	0	0	0	0	0	0	0	0	0		0	1		0	1	0
Winnie Mandela Clinic	Tsonga	Black	Never married	Steady	Itereleng	True	True	True	False	True	True	True	True	6001	1	0	Sometimes	0	0		0	0	0	0	0	0	0	0	0	0	0	1	0	0	0	0	0	0	0	0	0	0		0	1		0	1	0
Winnie Mandela Clinic	IsiZulu	Black	Never married	None		True	True	True	True	True	True	True	True	6001	1	0	Abs every time	0	0		0	0	0	0	0	0	0	0	0	0	0	1	0	0	0	0	0	0	0	0	0	0		0	1		0	1	0
Winnie Mandela Clinic	IsiZulu	Black	Never married	None	Other Areas	True	True	True	True	True	True	True	True	6001	0	0		0	0		0	0	0	0	0	0	0	0	0	0	0	1	0	0	0	0	0	0	0	0	0	0		0	1		0	1	0
Winnie Mandela Clinic	Tsonga	Black	Never married	None	THCC	True	True	True	True	True	True	True	True	6001	1	0	Sometimes	0	0		0	0	0	0	0	0	0	0	0	0	0	1	0	0	0	0	0	0	0	0	0	0		0	1		0	1	0
Winnie Mandela Clinic	Tsonga	Black	Never married	Steady	Other Areas	True	True	True	False	True	True	True	True	6001	1	0	Sometimes	0	0		0	0	0	0	0	0	0	0	0	0	0	1	0	0	0	0	0	0	0	0	0	0		0	1		0	1	0
Winnie Mandela Clinic	Setswana	Black	Never married	Steady	THCC	True	True	True	False	False	True	True	True	6001	0	0		0	0		0	0	0	0	0	0	0	0	0	0	0	1	0	0	0	0	0	0	0	0	0			0	1		0	1	0
Winnie Mandela Clinic	Sepedi	Black	Never married	None	Winnie Mandela	True	True	True	False	False	True	True	True	6001	2	0	Abs every time	0	0		0	0	0	0	0	0	0	0	0	0	0	1	0	0	0	0	0	0	0	0	0	0		0	1		0	1	0
Winnie Mandela Clinic	Sepedi	Black	Never married	Steady	Other Areas	True	True	True	False	False	True	True	True	6001	1	0	Abs every time	0	0		0	0	1	1	0	0	0	0	0	0	0	1	0	0	0	1	1	0	0	0	0	0		0	1		0	1	0
Winnie Mandela Clinic	Other	Black	Never married	Some	Other Areas	True	True	True	True	True	True	True	True	6001	1	0	Never	0	0		0	0	1	1	1	0	0	0	0	0	0	1	0	0	0	0	0	0	0	0	0	0		0	1		0	1	0
Winnie Mandela Clinic	IsiZulu	Black	Married	Some	Other Areas	True	True	True	False	True	True	True	True	6001	2	0	Sometimes	0	0		0	0	0	0	0	0	0	0	0	0	0	1	0	0	0	0	0	0	0	0	0	0		0	1		0	1	0
Winnie Mandela Clinic	IsiZulu	Black	Never married	None	Endayeni	True	True	True	True	True	True	True	True	6001	1	0	Abs every time	0	0		0	0	0	0	0	0	0	0	0	0	0	1	0	0	0	0	0	0	0	0	0	0		0	1		0	1	0
Winnie Mandela Clinic	Sesotho	Black	Never married	None	Other Areas	True	True	True	False	True	True	True	True	6001	0	0		0	0		0	0	0	0	0	0	0	0	0	0	0	1	0	0	0	0	0	0	0	0	0	0		0	1		0	1	0
Winnie Mandela Clinic	Sesotho	Black	Never married	None	THCC	True	True	True	True	True	True	True	True	6001	0	0		0	0		0	0	0	0	0	0	0	0	0	0	0	1	0	0	0	0	0	0	0	0	0	0		0	1		0	1	0
Winnie Mandela Clinic	Setswana	Black	Never married	None	Tembisa Main	True	True	True	False	True	True	True	True	6001	2	0	Abs every time	0	0		0	0	0	0	0	0	0	0	0	0	0	1	0	0	0	0	0	0		0	0	0		0	1		0	1	0
Winnie Mandela Clinic	Tsonga	Black	Married	Steady	Other Areas	True	True	True	False	False	True	True	True	6001	1	0	Abs every time	0	0		0	0	0	0	0	0	0	0	0	0	0	1	0	0	0	0	0	0	0	0	0	0		0	1		0	1	0
Winnie Mandela Clinic	IsiZulu	Black	Never married	None	Other Areas	True	True	True	True	True	True	True	True	6001	2	0	Never	0	0		0	0	0	0	0	0	0	0	0	0	0	1	0	0	0	0	0	0	0	0	0	0		0	1		0	1	0
Winnie Mandela Clinic	Tsonga	Black	Never married	None	Other Areas	True	True	True	True	True	True	True	True	6001	5	0	Sometimes	0	0		0	0	0	0	0	0	0	0	0	0	0	0	0	0	0	0	0	0	0	0	0	0		0	1		0	1	0
Winnie Mandela Clinic	Sepedi	Black	Never married	Steady	Other Areas	True	True	True	True	True	True	True	True	6001	1	0	Abs every time	0	1		0	0	0	0	0	0	0	0	0	0	0	1	0	0	0	0	0	0	0	0	0	0		3	1		0	1	0
Winnie Mandela Clinic	Tsonga	Black	Never married	None	Other Areas	True	True	True	True	True	True	True	True	6001	1	0	Never	0	0		0	0	0	0	0	0	0	0	0	0	0	1	0	0	0	0	0	0	0	0	0	0		7	1		0	1	0
Winnie Mandela Clinic	Other	Black	Never married	Steady	Other Areas	True	True	True	False	True	True	True	True	6001	4	0	Abs every time	0	0		0	0	0	0	0	0	0	0	0	0	0	1	0	0	0	0	0	0	0	0	0	0		0	1		0	1	0
Winnie Mandela Clinic	IsiZulu	Black	Never married	None	Other Areas	True	True	True	True	True	True	True	True	6001	11	0	Abs every time	0	0		0	0	0	0	0	0	0	0	0	0	0	1	0	0	0	0	0	0	0	0	0	0		0	1		0	1	0
Winnie Mandela Clinic	Sesotho	Black	Never married	Steady	Esangweni	True	True	True	True	True	True	True	True	6001	1	0	Never	0	0		0	0	0	0	0	0	0	0	0	0	0	1	0	0	0	0	0	0	0	0	0	0		0	1		0	1	0
Winnie Mandela Clinic	Other	Black	Never married	Steady	Tembisa Main	True	True	True	True	True	True	True	True	6001	1	0	Abs every time	0	0		0	0	0	0	0	0	0	0	0	0	0	1	0	0	0	0	0	0	0	0	0	0		0	1	TEMBISA HOSP	0	1	0
Winnie Mandela Clinic	Tsonga	Black	Never married	Some	Winnie Mandela	True	True	True	False	False	True	True	True	6001	2	0	Abs every time	0	0		0	1	0	1	0	0	0	0	0	0	0	1	0	0	0	1	0	0	0	0	0	0		0	1		0	1	0
Winnie Mandela Clinic	Sepedi	Black	Never married	Some	Esangweni	True	True	True	True	True	True	True	True	6001	1	0	Never	0	0		0	0	0	0	0	0	0	0	0	0	0	1	0	0	0	0	0	0	0	0	0	0		0	1		0	1	0
Winnie Mandela Clinic	IsiZulu	Black	Married	None	Other Areas	True	True	True	True	True	True	True	True	6001	1	0	Never	0	0		0	0	0	0	0	0	0	0	0	0	0	1	0	0	0	0	0	0	0	0	0	0		0	1		0	1	0
Winnie Mandela Clinic	IsiZulu	Black	Never married	None	Endayeni	True	True	True	False	True	True	True	True	6001	0	0		0	0		0	0	0	0	0		0	0	0	0	0	1	0	0	0	0	0	0	0	0	0	0		0	1		0	1	0
Winnie Mandela Clinic	Sesotho	Black	Married	Some	Winnie Mandela	True	True	True	True	True	True	True	True	6001	2	0	Sometimes	0	0		0	0	0	0	0	0	0	0	0	0	0	1	0	0	0	0	0	0	0	0	0	0		0	1		0	1	0
Winnie Mandela Clinic	Setswana	Black	Never married	Steady	Other Areas	True	True	True	False	False	True	True	True	6001	2	0	Abs every time	0	0		0	0	0	0	0	0	0	0	0	0	0	1	0	0	0	0	0	0	0	0	0	0		0	1		0	1	0
Winnie Mandela Clinic	Tsonga	Black	Never married	Steady	Other Areas	True	True	True	False	True	True	True	True	6001	3	0	Sometimes	0	0		0	0	0	0	0	0	0	0	0	0	0	1	0	0	0	0	0	0	0	0	0	0		7	1		0	1	0
Winnie Mandela Clinic	Sepedi	Black	Never married	Steady	Esangweni	True	True	True	True	True	True	True	True	6001	1	0	Never	0	0		0	0	0	0	0	0	0	0	0	0	0	1	0	0	0	0	0	0	0	0	0	0		0	1		0	1	0
Winnie Mandela Clinic	IsiZulu	Black	Never married	None	Tembisa Main	True	True	True	True	True	True	True	True	6001	0	0	Abs every time	0	0		0	0	0	0	0	0	0	0	0	0	0	1	0	0	0	0	0	0	0	0	0	0		0	1		0	1	0
Winnie Mandela Clinic	IsiZulu	Black	Never married	Some	Esangweni	True	True	True	True	True	True	True	True	6001	2	0	Abs every time	0	0		0	0	0	0	0	0	0	0	0	0	0	1	0	0	0	0	0	0	0	0	0	0		0			0	1	0
Winnie Mandela Clinic	IsiZulu	Black	Never married	None	Tembisa Main	True	True	True	True	True	True	True	True	6001	1	0	Abs every time	0	0		0	0	0	0	0	0	0	0	0	0	0	0	0	0	0	0	0	0	0	1	0	0		0	1		0	1	0
Winnie Mandela Clinic	IsiZulu	Black	Never married	None	Esangweni	True	True	True	True	True	True	True	True	6001	1	0	Abs every time	0	0		0	0	0	0	0	0	0	0	0	0	0	1	0	0	0	0	0	0	0	0	0	0		0	9	ESANGWENI CLINIC	0	1	0
Winnie Mandela Clinic	Tsonga	Black	Never married	None	Esangweni	True	True	True	False	True	True	True	True	6005	1	0	Sometimes	0	0		0	0	0	0	0	0	0	0	0	0	0	1	0	0	0	0	0	0	0	0	0	0		0	9	DCS		1	0
Winnie Mandela Clinic	Sepedi	Black	Never married	None	Other Areas	True	True	True	True	True	True	True	True	6001	0	0		0	0		0	0	0	0	0	0	0	0	0	0	0	1	0	0	0	0	0	0	0	0	0	0		0	1		0	1	0
Winnie Mandela Clinic	Tsonga	Black	Never married	None	Erin	True	True	True	False	True	True	True	True	6001	4	0	Abs every time	0	0		0	0	0	0	0	0	0	0	0	0	0	0	0	0	0	0	0	0	0	1	0	0		0	1		0	1	0
Winnie Mandela Clinic	IsiZulu	Black	Married	Steady	Ethafeni	True	True	True	True	True	True	True	True	6001	1	0	Never	0	0		0	0	0	0	0	0	0	0	0	0	0	1	0	0	0	0	0	0	0	0	0	0		0	1		0	1	0
Winnie Mandela Clinic	IsiZulu	Black	Never married	None	Tembisa Main	True	True	True	True	True	True	True	True	6001	0	0		0	0		0	0	0	0	0	0	0	0	0	0	0	1	0	0	0	0	0	0	0	0	0	0		0	1		0	1	0
Winnie Mandela Clinic	Sepedi	Black	Never married	None	Winnie Mandela	True	True	True	True	True	True	True	True	6001	0	0	Abs every time	0	0		0	0	0	0	0	0	0	0	0	0	0	1	0	0	0	0	0	0	0	0	0	0		0	1		0	1	0
Winnie Mandela Clinic	Sepedi	Black	Never married	None	Winnie Mandela	True	True	True	True	True	True	True	True	6001	1	0		0	0		0	0	0	0	0	0	0	0	0	0	0	1	0	0	0	0	0	0	0	0	0	0		0	1		0	1	0
Winnie Mandela Clinic	Setswana	Black	Never married	Some	Tembisa Main	True	True	True	True	True	True	True	True	6001	1	0	Abs every time	0	0		0	0	0	0	0	0	0	0	0	0	0	1	0	0	0		0	0	0	0	0	0		0	1		0	1	0
Winnie Mandela Clinic	Setswana	Black	Never married	None	Winnie Mandela	True	True	True	True	True	True	True	True	6001	2	0	Sometimes	0	0		0	0	0	0	0	0	0	0	0	0	0	1	0	0	0	0	0	0	0	0	0	0		0	1		0	1	0
Winnie Mandela Clinic	Other	Black	Never married	Steady	Other Areas	True	True	True	True	True	True	True	True	6001	1	0	Never	0	0		0	0	0	0	0	0	0	0	0	0	0	1	0	0	0	0	0	0	0	0	0	0		0	1		0	1	0
Winnie Mandela Clinic	IsiZulu	Black	Never married	Steady	Other Areas	True	True	True	True	True	True	True	True	6001	1	0	Never	0	0		0	0	0	0	0	0	0	0	0	0	0	1	0	0	0	0	0	0	0	0	0	0		0	1		0	1	0
Winnie Mandela Clinic	Tsonga	Black	Never married	Some	Winnie Mandela	True	True	True	True	True	True	True	True	6001	2	0	Never	0	0		0	0	0	0	0	0	0	0	0	0	0	1	0	0	0	0	0	0	0	0	0	0		0	1		0	1	0
Winnie Mandela Clinic	Tsonga	Black	Never married	Some	Winnie Mandela	True	True	True	True	True	True	True	True	6001	1	0	Never	0	0		0	0	0	0	0	0	0	0	0	0	0	1	0	0	0	0	0	0	0	0	0	0		0	1		0	1	0
Winnie Mandela Clinic	Tsonga	Black	Never married	None	Benoni Area	True	True	True	False	True	True	True	True	6001	2	0	Never	0	0		0	0	0	0	0	0	0	0	0	0	0	1	0	0	0	0	0	0	0	0	0	0		0	1		0	1	0
Winnie Mandela Clinic	Sepedi	Black	Never married	None	Other Areas	True	True	True	True	True	True	True	True	6001	0	0		0	0		0	0	0	0	0	0	0	0	0	0	0	1	0	0	0	0	0	0	0	0	0	0		0	1		0	1	0
Winnie Mandela Clinic	IsiZulu	Black	Married	None	Itereleng	True	True	True	True	True	True	True	True	6001	1	0	Abs every time	0	0		0	0	0	0	0	0	0	0	0	0	0	1	0	0	0	0	0	0	0	0	0	0		0	1		0	1	0
Winnie Mandela Clinic	Tsonga	Black	Never married	None	Other Areas	True	True	True	True	True	True	True	True	6001	1	0		0	0		0	0	0	0	0	0	0	0	0	0	0	1	0	0	0	0	0	0	0	0	0	0		0	1		0	1	0
Winnie Mandela Clinic	Sesotho	Black	Never married	None	Itereleng	True	True	True	True	True	True	True	True	6001	0	0		0	0		0	0	0	0	0	0	0	0	0	0	0	1	0	0	0	0	0	0	0	0	0	0		0	1		0	1	0
Winnie Mandela Clinic	Sepedi	Black	Never married	None	THCC	True	True	True	True	True	True	True	True	6001	1	0	Never	0	0		0	0	0	0	0	0	0	0	0	0	0	1	0	0	0	0	0	0	0	0	0	0		0	1		0	1	0
Winnie Mandela Clinic	Setswana	Black	Never married	Steady	Other Areas	True	True	True	True	True	True	True	True	6001	2	0	Sometimes	0	0		0	0	0	0	0	0	0	0	0	0	0	1	0	0	0	0	0	0	0	0	0	0		0	1		0	1	0
Winnie Mandela Clinic	IsiZulu	Black	Never married	None	Other Areas	True	True	True	True	True	True	True	True	6001	1	0	Never	0	0		0	0	0	0	0	0	0	0	0	0	0	1	0	0	0	0	0	0	0	0	0	0		0	1		0	1	0
Winnie Mandela Clinic	IsiZulu	Black	Never married	None	Esangweni	True	True	True	True	True	True	True	True	6001	1	0	Abs every time	0	0		0	0	0	0	0	0	0	0	0	0	0	1	0	0	0	0	0	0	0	0	0	0		0	1		0	1	0
Winnie Mandela Clinic	Other	Black	Never married	Some	Tembisa Main	True	True	True	True	True	True	True	True	6001	2	0	Abs every time	0	0		0	0	0	0	0	0	0	0	0	0	0	1	0	0	0	0	0	0	0	0	0	0		0	1		0	1	0
Winnie Mandela Clinic	Other	Black	Never married	None	THCC	True	True	True	False	True	True	True	True	6001	0	0		0	0		0	0	0	0	0	0	0	0	0	0	0	1	0	0	0	0	0	0	0	0	0	0		0	1		0	1	0
Winnie Mandela Clinic	Sepedi	Black	Never married	None	Other Areas	True	True	True	True	True	True	True	True	6005	1	0	Sometimes	0	0		0	0	0	0	0	0	0	0	0	0	0	1	0	0	0	0	0	0	0	0	0	0		0	1			1	0
Winnie Mandela Clinic	Tsonga	Black	Never married	None	Winnie Mandela	True	True	True	True	True	True	True	True	6001	2	0	Sometimes	0	0		0	0	0	0	0	0	0	0	0	0	0	1	0	0	0	0	0	0	0	0	0	0		0	1		0	1	0
Winnie Mandela Clinic	Sepedi	Black	Never married	None	Other Areas	True	True	True	True	True	True	True	True	6001	0	0		0	0		0	0	0	0	0	0	0	0	0	0	0	1	0	0	0	0	0	0	0	0	0	0		0	1		0	1	0
Winnie Mandela Clinic	Sepedi	Black	Never married	None	Other Areas	True	True	True	True	True	True	True	True	6001	1	0	Abs every time	0	0		0	0	0	0	0	0	0	0	0	0	0	1	0	0	0	0	0	0	0	0	0	0		0	1		0	1	0
Winnie Mandela Clinic	IsiZulu	Black	Never married	None	THCC	True	True	True	True	True	True	True	True	6001	3	0	Abs every time	0	0		0	0	0	0	0	0	0	0	0	0	0	1	0	0	0	0	0	0	0	0	0	0		0	1		0	1	0
Winnie Mandela Clinic	Sepedi	Black	Never married	Steady	Other Areas	True	True	True	True	True	True	True	True	6001	1	0	Sometimes	0	0		0	0	0	0	0	0	0	0	0	0	0	1	0	0	0	0	0	0	0	0	0	0		0	1		0	1	0
Winnie Mandela Clinic	Sepedi	Black	Never married	None	Endayeni	True	True	True	True	True	True	True	True	6001	2	0	Abs every time	0	0		0	0	0	0	0	0	0	0	0	0	0	1	0	0	0	0	0	0	0	0	0	0		0	1		0	1	0
Winnie Mandela Clinic	Sepedi	Black	Never married	None	Other Areas	True	True	True	False	False	True	True	True	6001	1	0	Never	0	0		0	1	0	0	0	0	0	0	0	0	0	1	0	0	0	0	0	0	0	0	0	0		0	1		0	1	0
Winnie Mandela Clinic	Tsonga	Black	Never married	None	Tembisa Main	True	True	True	True	True	True	True	True	6001	2	0	Sometimes	0	0		0	0	0	0	0	0	0	0	0	0	0	1	0	0	0	0	0	0	0	0	0	0		0	1		0	1	0
Winnie Mandela Clinic	Sesotho	Black	Never married	None	Other Areas	True	True	True	True	True	True	True	True	6001	2	0	Never	0	0		0	0	0	0	0	0	0	0	0	0	0	1	0	0	0	0	0	0	0	0	0	0		0	1		0	1	0
Winnie Mandela Clinic	Tsonga	Black	Never married	Steady		True	True	True	False	False	True	True	True	6001	1	0	Never	0	0		0	0	0	1	0	0	0	0	0	0	0	1	0	0	0	1	1	0	0	0	0	0		0	1		0	0	0
Winnie Mandela Clinic	Tsonga	Black	Never married	Steady	Other Areas	True	True	True	False	False	True	True	True	6001	2	0	Never	0	0		0	0	0	0	0	0	0	0	0	0	0	1	0	0	0	0	0	0	0	0	0	0		0	1		0	1	0
Winnie Mandela Clinic	Sesotho	Black	Never married	None	THCC	True	True	True	False	True	True	True	True	6005	1	0	Most times	0	0		0	0	0	0	0	0	0	0	0	0	0	1	0	0	0	0	0	0	0	0	0	0		3	9	DCS		1	0
Winnie Mandela Clinic	Sepedi	Black	Never married	None	Other Areas	True	True	True	True	True	True	True	True	6001	1	0	Never	0	0		0	0	0	0	0	0	0	0	0	0	0	1	0	0	0	0	0	0	0	0	0	0		7	1		0	1	0
Winnie Mandela Clinic	IsiZulu	Black	Never married	None	Other Areas	True	True	True	False	True	True	True	True	6001	1	0	Abs every time	0	0		0	0	0	0	0	0	0	0	0	0	0	1	0	0	0	0	0	0	0	0	0	0		0	1		0	1	0
Winnie Mandela Clinic	IsiZulu	Black	Never married	Some	Other Areas	True	True	True	False	False	True	True	True	6001	5	0	Never	0	0		0	0	0	1	1	0	0	0	0	0	0	1	0	0	0	1	0	0	0	0	0	0		0	1		0	1	0
Winnie Mandela Clinic	Tsonga	Black	Never married	None	Itereleng	True	True	True	True	True	True	True	True	6001	2	0	Abs every time	0	0		0	0	0	0	0	0	0	0	0	0	0	1	0	0	0	0	0	0	0	0	0	0		0	1		0	1	0
Winnie Mandela Clinic	IsiZulu	Black	Never married	None	Other Areas	True	True	True	True	True	True	True	True	6001	2	0	Abs every time	0	0		0	0	0	0	0	0	0	0	0	0	0	1	0	0	0	0	0	0	0	0	0	0		0	1		0	1	0
Winnie Mandela Clinic	IsiZulu	Black	Never married	Steady		True	True	True	True	True	True	True	True	6001	0	0		0	0		0	0	0	0	0	0	0	0	0	0	0	1	0	0	0	0	0	0	0	0	0	0		0	1		0	1	0
Winnie Mandela Clinic	Tsonga	Black	Never married	None	Winnie Mandela	True	True	True	True	True	True	True	True	6001	2	0	Never	0	0		0	0	0	0	0	0	0	0	0	0	0	1	0	0	0	0	0	0	0	0	0	0		0	1		0	1	0
Winnie Mandela Clinic	IsiZulu	Black	Never married	None	Other Areas	True	True	True	True	True	True	True	True	6001	12	0	Abs every time	0	0		0	0	0	0	0	0	0	0	0	0	0	1	0	0	0	0	0	0	0	0	0	0		0	1		0	1	0
Winnie Mandela Clinic	Sepedi	Black	Never married	None		True	True	True	False	False	True	True	True	6001	2	0	Abs every time	0	0		0	0	0	0	0	0	0	0	0	0	0	1	0	0	0	0	0	0	0	0	0	0		0	1		0	1	0
Winnie Mandela Clinic	Tsonga	Black	Never married	None	Other Areas	True	True	True	True	True	True	True	True	6001	1	0	Abs every time	0	0		0	0	0	0	0	0	0	0	0	0	0	1	0	0	0	0	0	0	0	0	0	0		0	1		0	1	0
Winnie Mandela Clinic	IsiZulu	Black	Never married	None	Other Areas	True	True	True	False	False	True	True	True	6001	0	0		0	0		0	0	0	0	0	0	0	0	0	0	0	0	0	0	0	0	0	0	0	0	0	0		0	1		0	1	0
Winnie Mandela Clinic	IsiZulu	Black	Never married	Some	THCC	True	True	True	True	True	True	True	True	6001	0	0		0	0		0	0	0	0	0	0	0	0	0	0	0	1	0	0	0	0	0	0	0	0	0	0		0	1		0	1	0
Winnie Mandela Clinic	IsiZulu	Black	Never married	Steady	Esangweni	True	True	True	True	True	True	True	True
Winnie Mandela Clinic	Sesotho	Black	Married	Steady		True	True	True	True	True	True	True	True	6001	2	0	Sometimes	0	1	HYPERTENSIVE	0	0	0	0	0	0	0	0	0	0	0	1	0	0	0	0	0	0	0	0	0	0		0	1		0	1	0
Winnie Mandela Clinic	Sepedi	Black	Never married	None	Itereleng	True	True	True	True	True	True	True	True	6001	1	0	Abs every time	0	1		0	0	0	0	0	0	0	0	0	0	0	1	0	0	0	0	0	0	0	0	0	0		3	9	JHB HOSP	0	1	0
Winnie Mandela Clinic	IsiZulu	Black	Never married	None		True	True	True	True	True	True	True	True	6001	2	0	Abs every time	0	0		0	0	0	0	0	0	0	0	0	0	0	1	0	0	0	0	0	0	0	0	0	0		0	1		0	1	0
Winnie Mandela Clinic	IsiZulu	Black	Never married	Steady	Tembisa Main	True	True	True	True	True	True	True	True	6001	1	0	Abs every time	0	0		0	0	0	0	0	0	0	0	0	0	0	1	0	0	0	0	0	0	0	0	0	0		0	1		0	1	0
Winnie Mandela Clinic	IsiZulu	Black	Never married	None	Winnie Mandela	True	True	True	True	True	True	True	True	6001	4	0	Abs every time	0	0		0	0	0	0	0	0	0	0	0	0	0	1	0	0	0	0	0	0	0	0	0	0		7	1		0	1	0
Winnie Mandela Clinic	IsiZulu	Black	Never married	None	Esangweni	True	True	True	True	True	True	True	True	6001	3	0	Abs every time	0	0		0	0	0	0	0	0	0	0	0	0	0	1	0	0	0	0	0	0	0	0	0	0		0	1		0	1	0
Winnie Mandela Clinic	IsiZulu	Black	Never married	None	Ethafeni	True	True	True	True	True	True	True	True	6001	2	0	Sometimes	0	0		0	1	1	0	0	0	0	0	0	0	0	1	0	0	0	0	0	0	0	0	0	0		0	1		0	1	0
Winnie Mandela Clinic	Sepedi	Black	Never married	None		True	True	True	True	True	True	True	True	6001	0	0		0	0		0	0	0	0	0	0	0	0	0	0	0	1	0	0	0	0	0	0	0	0	0	0		0	1		0	1	0
Winnie Mandela Clinic	IsiZulu	Black	Never married	None	Endayeni	True	True	True	False	False	True	True	True	6001	1	0	Sometimes	0	0		0	0	1	1	0	0	0	0	0	0	0	1	0	0	0	1	0	0	0	0	0	0		0	1		0	1	0
Winnie Mandela Clinic	Sesotho	Black	Never married	None		True	True	True	False	False	True	True	True	6001	7	0	Sometimes	0	0		0	0	0	0	0	0	0	0	0	0	0	1	0	0	0	0	0	0	0	0	0	0		0	1		0	1	0
Winnie Mandela Clinic	Sepedi	Black	Never married	None		True	True	True	False	False	True	True	True	6001	4	0	Abs every time	0	0		0	0	0	0	0	0	0	0	0	0	0	1	0	0	0	0	0	0	0	0	0	0		0	1		0	1	0
Winnie Mandela Clinic	Sepedi	Black	Never married	None		True	True	True	False	False	True	True	True	6001	0	0		0	0		0	0	0	0	0	0	0	0	0	0	0	1	0	0	0	0	0	0	0	0	0	0		0	1		0	1	0
Winnie Mandela Clinic	IsiZulu	Black	Never married	None	Other Areas	True	True	True	True	True	True	True	True	6001	3	0	Abs every time	0	0		0	0	0	0	0	0	0	0	0	0	0	1	0	0	0	0	0	0	0	0	0	0		0	1		0	1	0
Winnie Mandela Clinic	IsiZulu	Black	Married	Steady	Endayeni	True	True	True	True	True	True	True	True	6001	1	0	Abs every time	0	0		0	0	0	0	0	0	0	0	0	0	0	1	0	0	0	0	0	0	0	0	0	0		0	1		0	1	0
Winnie Mandela Clinic	Setswana	Black	Never married	None	Other Areas	True	True	True	True	True	True	True	True	6001	1	0	Abs every time	0	0		0	0	0	0	0	0	0	0	0	0	0	1	0	0	0	0	0	0	0	0	0	0		0	1		0	1	0
Winnie Mandela Clinic	Sesotho	Black	Never married	Steady		True	True	True	True	True	True	True	True	6001	5	0	Abs every time	0	0		0	0	0	0	0	0	0	0	0	0	0	1	0	0	0	0	0	0	0	0	0	0		0	1		0	1	0
Winnie Mandela Clinic	Tsonga	Black	Never married	Some	Other Areas	True	True	True	True	True	True	True	True	6001	3	0	Abs every time	0	0		0	0	0	0	0	0	0	0	0	0	0	1	0	0	0	0	0	0	0	0	0	0		0	1		0	1	0
Winnie Mandela Clinic	Tsonga	Black	Never married	Steady	THCC	True	True	True	True	True	True	True	True	6005	1	0	Sometimes	0	0		0	0	0	0	0	0	0	0	0	0	0	1	0	0	0	0	0	0	0	0	0	0		0	1			1	0
Winnie Mandela Clinic	Tsonga	Black	Never married	None	Other Areas	True	True	True	True	True	True	True	True	6001	1	0	Abs every time	0	0		0	0	0	0	0	0	0	0	0	0	0	1	0	0	0	0	0	0	0	0	0	0		0	1		0	1	0
Winnie Mandela Clinic	Sepedi	Black	Never married	Steady	Other Areas	True	True	True	True	True	True	True	True	6001	1	0	Abs every time	0	0		0	0	0	0	0	0	0	0	0	0	0	1	0	0	0	0	0	0	0	0	0	0		0	1		0	1	0
Winnie Mandela Clinic	IsiZulu	Black	Never married	None	Other Areas	True	True	True	True	True	True	True	True	6001	0	0		0	0		0	0	0	0	0	0	0	0	0	0	0	1	0	0	0	0	0	0	0	0	0	0		0	1		0	1	0
Winnie Mandela Clinic	Sesotho	Black	Never married	None	Other Areas	True	True	True	True	True	True	True	True	6001	1	0	Abs every time	0	0		0	0	0	0	0	0	0	0	0	0	0	1	0	0	0	0	0	0	0	0	0	0		7	1		0	1	0
Winnie Mandela Clinic	IsiZulu	Black	Never married	Some	Endayeni	True	True	True	True	True	True	True	True	6001	1	0	Abs every time	0	0		0	0	0	0	0	0	0	0	0	0	0	1	0	0	0	0	0	0	0	0	0	0		0	1		0	1	0
Winnie Mandela Clinic	Other	Black	Married	Steady	Other Areas	True	True	True	True	True	True	True	True	6001	1	0	Never	0	0		0	0	0	0	0	0	0	0	0	0	0	1	0	0	0	0	0	0	0	0	0	0		0	1		0	1	0
Winnie Mandela Clinic	Other	Black	Never married	Some	Winnie Mandela	True	True	True	True	True	True	True	True	6001	1	0	Abs every time	0	0		0	0	0	0	0	0	0	0	0	0	0	1	0	0	0	0	0	0	0	0	0	0		0	1		0	1	0
Winnie Mandela Clinic	IsiZulu	Black	Married	None	THCC	True	True	True	True	True	True	True	True	6001	1	0	Never	0	1	HYPERTENSIVE	0	0	0	0	0	0	0	0	0	0	0	1	0	0	0	0	0	0	0	0	0	0		0	1		0	1	0
Winnie Mandela Clinic	Setswana	Black	Never married	Some	Other Areas	True	True	True	True	True	True	True	True	6001	1	0	Never	0	0		0	0	0	0	0	0	0	0	0	0	0	1	0	0	0	0	0	0	0	0	0	0		0	1		0	1	0
Winnie Mandela Clinic	IsiZulu	Black	Never married	None	Ethafeni	True	True	True	True	True	True	True	True	6001	5	0	Abs every time	0	0		0	0	0	0	0	0	0	0	0	0	0	1	0	0	0	0	0	0	0	0	0	0		0	1		0	1	0
Winnie Mandela Clinic	IsiZulu	Black	Never married	None	Other Areas	True	True	True	True	True	True	True	True	6001	2	0	Abs every time	0	0		0	0	0	0	0	0	0	0	0	0	0	1	0	0	0	0	0	0	0	0	0	0		0	1		0	1	0
Winnie Mandela Clinic	Sesotho	Black	Never married	None	Other Areas	True	True	True	True	True	True	True	True	6005	0	0	Never	0	1	EPILEM	0	0	0	0	0	0	0	0	0	0	0	1	0	0	0	0	0	0	0	0	0	0		0	1			1	0
Winnie Mandela Clinic	Other	Black	Never married	None	THCC	True	True	True	True	True	True	True	True	6001	1	0	Abs every time	0	0		0	0	0	0	0	0	0	0	0	0	0		0	0	0	0	0	0	0	0	0	0		0	1		0	1	0
Winnie Mandela Clinic	Sepedi	Black	Never married	None	Itereleng	True	True	True	True	True	True	True	True	6001	1	0	Never	0	0		0	0	0	0	0	0	0	0	0	0	0	1	0	0	0	0	0	0	0	0	0	0		0	1		0	1	0
Winnie Mandela Clinic	Setswana	Black	Never married	Steady	Endayeni	True	True	True	True	True	True	True	True	6001	1	0	Abs every time	0	0		0	0	0	0	0	0	0	0	0	0	0	1	0	0	0	0	0	0	0	0	0	0		0	1		0	1	0
Winnie Mandela Clinic	IsiZulu	Black	Never married	Steady	Winnie Mandela	True	True	True	True	True	True	True	True	6001	2	0	Sometimes	0	0		0	0	0	0	0	0	0	0	0	0	0	1	0	0	0	0	0	0	0	0	0	0		7	1		0	1	0
Winnie Mandela Clinic	IsiZulu	Black	Never married	Some	Other Areas	True	True	True	True	True	True	True	True	6001	1	0	Sometimes	0	0		0	0	0	0	0	0	0	0	0	0	0	1	0	0	0	0	0	0	0	0	0	0		0	1		0	1	0
Winnie Mandela Clinic	IsiZulu	Black	Never married	None	Other Areas	True	True	True	True	True	True	True	True	6001	0	0		0	0		0	0	0	0	0	0	0	0	0	0	0	1	0	0	0	0	0	0	0	0	0	0		0	1		0	1	0
Winnie Mandela Clinic	Tsonga	Black	Never married	None	Other Areas	True	True	True	True	True	True	True	True	6001	0	0		0	0		0	0	0	0	0	0	0	0	0	0	0	1	0	0	0	0	0	0	0	0	0	0		0	1		0	1	0
Winnie Mandela Clinic	IsiZulu	Black	Married	Steady	Itereleng	True	True	True	True	True	True	True	True	6001	1	0	Never	0	0		0	0	0	0	0	0	0	0	0	0	0	1	0	0	0	0	0	0	0	0	0	0		0	1		0	1	0
Winnie Mandela Clinic	Tsonga	Black	Never married	Steady	Winnie Mandela	True	True	True	True	True	True	True	True	6001	1	0	Never	0	0		0	0	0	0	0	0	0	0	0	0	0	1	0	0	0	0	0	0	0	0	0	0		0	1		0	1	0
Winnie Mandela Clinic	IsiZulu	Black	Never married	None	Other Areas	True	True	True	True	True	True	True	True	6001	0	0		0	0		0	0	0	0	0	0	0	0	0	0	0	1	0	0	0	0	0	0	0	0	0	0		0	1		0	1	0
Winnie Mandela Clinic	IsiZulu	Black	Never married	None	Other Areas	True	True	True	True	True	True	True	True	6001	5	0	Abs every time	0	0		0	0	0	0	0	0	0	0	0	0	0	1	0	0	0	0	0	0	0	0	0	0		0	1		0	1	0
Winnie Mandela Clinic	IsiZulu	Black	Never married	None	Other Areas	True	True	True	True	True	True	True	True	6001	3	0	Sometimes	0	0		0	0	0	0	0	0	0	0	0	0	0	1	0	0	0	0	0	0	0	0	0	0		7	1		0	1	0
Winnie Mandela Clinic	Other	Black	Never married	None	Other Areas	True	True	True	True	True	True	True	True	6001	2	0	Abs every time	0	0		0	0	0	0	0	0	0	0	0	0	0	1	0	0	0	0	0	0	0	0	0	0		0	1		0	1	0
Winnie Mandela Clinic	Other	Black	Never married	None	Winnie Mandela	True	True	True	True	True	True	True	True	6001	8	0	Abs every time	0	0		0	0	0	0	0	0	0	0	0	0	0	1	0	0	0	0	0	0	0	0	0	0		0	1		0	1	0
Winnie Mandela Clinic	Sesotho	Black	Never married	Steady	Tembisa Main	True	True	True	True	True	True	True	True	6001	1	0	Abs every time	0	0		0	0	0	0	0	0	0	0	0	0	0	1	0	0	0	0	0	0	0	1	0	0	PARTIAL PHIMOSIS	7	1		0	1	0
Winnie Mandela Clinic	Sesotho	Black	Never married	None	Other Areas	True	True	True	True	True	True	True	True	6001	2	0	Sometimes	0	0		0	0	0	0	0	0	0	0	0	0	0	1	0	0	0	0	0	0	0	0	0	0		0	1		0	1	0
Winnie Mandela Clinic	IsiZulu	Black	Never married	None	Endayeni	True	True	True	True	True	True	True	True	6001	0	0		0	0		0	0	0	0	0	0	0	0	0	0	0	1	0	0	0	0	0	0	0	0	0	0		0	1		0	1	0
Winnie Mandela Clinic	Sepedi	Black	Never married	Steady	Other Areas	True	True	True	True	True	True	True	True	6001	3	0	Sometimes	0	0		0	0	0	0	0	0	0	0	0	0	0	1	0	0	0	0	0	0	0	0	0	0		7	1		0	1	0
Winnie Mandela Clinic	IsiZulu	Black	Never married	None	Other Areas	True	True	True	True	True	True	True	True	6001	0	0		0	0		0	0	0	0	0	0	0	0	0	0	0	1	0	0	0	0	0	0	0	0	0	1	REDNESS OBSERVED BUT CLIENT SAID SINCE HE WAS BORN IT IS LIKE THIS	0	1		0	1	0
Winnie Mandela Clinic	IsiZulu		Never married	Steady	Other Areas	True	True	True	False	False	True	True	True	6001	1	0	Sometimes	0	0		0	0	0	1	0	0	0	0	0	0	0	1	0	0	0	1	1	0	0	0	0	0		0	9	JHB HOSP	0	1	0
Winnie Mandela Clinic	isiXhosa	Black	Never married	None	Other Areas	True	True	True	True	True	True	True	True	6001	0	0		0	0		0	0	0	0	0	0	0	0	0	0	0	0	0	0	0	0	0	0	0	1	0	0		0	1		0	1	0
Winnie Mandela Clinic	IsiZulu	Black	Never married	None	Ethafeni	True	True	True	False	False	True	True	True	6001	1	0	Abs every time	0	1		0	0	0	1	0	0	0	0	0	0	0	1	0	0	0	1	0	0	0	0	0	0		5	9	TEMBISA HOSP	0	1	0
Winnie Mandela Clinic	Setswana	Black	Never married	Steady	Other Areas	True	True	True	True	True	True	True	True	6001	2	0	Sometimes	0	0		0	0	0	0	0	0	0	0	0	0	0	1	0	0	1	0	0	0	0	0	0	0		0	1		0	1	0
Winnie Mandela Clinic	IsiZulu	Black	Never married	None	Ethafeni	True	True	True	True	True	True	True	True	6001	2	0	Abs every time	0	0		0	0	0	0	0	0	0	0	0	0	0	1	0	0	0	0	0	0	0	0	0	0		0	1		0	1	0
Winnie Mandela Clinic	Sepedi	Black	Never married	None	Itereleng	True	True	True	True	True	True	True	True	6001	1	0	Abs every time	0	0		0	0	0	0	0	0	0	0	0	0	0	1	0	0	0	0	0	0	0	0	0	0		0	1		0	1	0
Winnie Mandela Clinic	IsiZulu	Black	Never married	None	Other Areas	True	True	True	True	True	True	True	True	6001	1	0	Never	0	0		0	0	0	0	0	0	0	0	0	0	0	0	0	0	0	0	0	0	0	1	0	0		0	1		0	1	0
Winnie Mandela Clinic	IsiZulu	Black	Never married	Steady	Ethafeni	True	True	True	True	True	True	True	True	6001	3	0	Sometimes	0	0		0	0	0	0	0	0	0	0	0	0	0	1	0	0	0	0	0	0	0	0	0	0		0	1		0	1	0
Winnie Mandela Clinic	IsiZulu	Black	Never married	None	Itereleng	True	True	True	True	True	True	True	True	6001	2	0	Sometimes	0	0		0	0	0	0	0	0	0	0	0	0	0	1	0	0	0	0	0	0	0	0	0	0		0	1		0	1	0
Winnie Mandela Clinic	Sepedi	Black	Never married	None	Itereleng	True	True	True	True	True	True	True	True	6001	1	0	Never	0	0		0	0	0	0	0	0	0	0	0	0	0	1	0	0	0	0	0	0	0	0	0	0		0	1		0	1	0
Winnie Mandela Clinic	Tsonga	Black	Never married	Steady		True	True	True	True	True	True	True	True	6001	1	0	Sometimes	0	0		0	0	0	0	0	0	0	0	0	0	0	1	0	0	0	0	0	0	0	0	0	0		0	1		0	1	0
Winnie Mandela Clinic	Sesotho	Black	Never married	Steady		True	True	True	True	True	True	True	True	6001	1	0	Sometimes	0	0		0	1	1	0	0	0	0	0	0	0	0	1	0	0	0	0	0	0	0	0	0	0		0	1		0	1	0
Winnie Mandela Clinic	Other	Black	Never married	None	Tembisa Main	True	True	True	True	True	True	True	True	6001	1	0	Sometimes	0	0		0	0	0	0	0	0	0	0	0	0	0	1	0	0	0	0	0	0	0	0	0	0		0	1		0	1	0
Winnie Mandela Clinic	Afrikaans	Coloured	Never married	Steady	Boskburg Area	True	True	True	True	True	True	True	True	6001	2	0	Sometimes	0	0		0	0	0	0	0	0	0	0	0	0	0	1	0	0	0	0	0	0	0	0	0	0		0	1		0	1	0
Winnie Mandela Clinic	Sepedi	Black	Never married	None	Winnie Mandela	True	True	True	True	True	True	True	True	6001	1	0	Abs every time	0	0		0	0	0	0	0	0	0	0	0	0	0	1	0	0	0	0	0	0	0	0	0	0		0	1		0	1	0
Winnie Mandela Clinic	IsiZulu	Black	Never married	Some	Other Areas	True	True	True	True	True	True	True	True	6001	5	0	Sometimes	0	0		0	0	0	0	0	0	0	0	0	0	0	1	0	0	0	0	0	0	0	0	0	0		0	1		0	1	0
Winnie Mandela Clinic	IsiZulu	Black	Never married	None	Other Areas	True	True	True	True	True	True	True	True	6001	0	0		0	0		0	0	0	0	0	0	0	0	0	0	0	1	0	0	0	0	0	0	0	0	0	0		0	1		0	1	0
Winnie Mandela Clinic	Other	Black	Never married	Some	Boskburg Area	True	True	True	True	True	True	True	True	6001	2	0	Abs every time	0	0		0	0	0	0	0	0	0	0	0	0	0	1	0	0	0	0	0	0	0	0	0	0		0	1		0	1	0
Winnie Mandela Clinic	IsiZulu	Black	Never married	None	Winnie Mandela	True	True	True	True	True	True	True	True	6001	1	0	Abs every time	0	0		0	0	0	0	0	0	0	0	0	0	0	1	0	0	0	0	0	0	0	0	0	0		0	1		0	1	0
Winnie Mandela Clinic	Tsonga	Black	Never married	None	Winnie Mandela	True	True	True	True	True	True	True	True	6001	1	0	Abs every time	0	0		0	0	0	0	0	0	0	0	0	0	0	1	0	0	0	0	0	0	0	0	0	0		0	1		0	1	0
Winnie Mandela Clinic	Tsonga	Black	Never married	Some	Itereleng	True	True	True	True	True	True	True	True	6001	2	0	Sometimes	0	0		0	0	0	0	0	0	0	0	0	0	0	1	0	0	0	0	0	0	0	0	0	0		0	1		0	1	0
Winnie Mandela Clinic	Tsonga	Black	Never married	None	Winnie Mandela	True	True	True	True	True	True	True	True	6005	2	0	Most times	0	0		0	0	0	0	0	0	0	0	0	0	0	1	0	0	0	0	0	0	0	0	0	0		7	1			1	0
Winnie Mandela Clinic	Setswana	Black	Never married	None	Tembisa Main	True	True	True	True	True	True	True	True	6001	0	0		0	0		0	0	0	0	0	0	0	0	0	0	0	1	0	0	0	0	0	0	0	0	0	0		7	1		0	1	0
Winnie Mandela Clinic	Tsonga	Black	Never married	None	Other Areas	True	True	True	True	True	True	True	True	6001	3	0	Sometimes	0	0		0	0	0	0	0	0	0	0	0	0	0	1	0	0	0	0	0	0	0	0	0	0		7	1		0	1	0
Winnie Mandela Clinic	Sepedi	Black	Married	None	Winnie Mandela	True	True	True	False	False	True	True	True	6001	1	0	Abs every time	0	1	HYPERTENSIVE	0	0	0	0	0	0	0	0	0	0	0	1	0	0	0	0	0	0	0	0	0	0		7	1		0	1	0
Winnie Mandela Clinic	Tsonga	Black	Never married	None	Other Areas	True	True	True	True	True	True	True	True	6001	1	0	Never	0	0		0	0	0	0	0	0	0	0	0	0	0	1	0	0	0	0	0	0	0	0	0	0		0	1		0	1	0
Winnie Mandela Clinic	Setswana	Black	Never married	Steady	Esangweni	True	True	True	True	True	True	True	True	6001	4	0	Sometimes	0	0		0	0	0	0	0	0	0	0	0	0	0	1	0	0	0	0	0	0	0	0	0	0		0	1		0	1	0
Winnie Mandela Clinic	IsiZulu	Black	Never married	None	Tembisa Main	False	True	True	True	True	True	True	True	6001	2	0	Sometimes	0	0		0	0	0	0	0	0	0	0	0	0	0	1	0	0	0	0	0	0	0	0	0	1	LUMP OBSERVED BY THE PUBIC AREA NO PAIN REPORTED	0	1		0	1	0
Winnie Mandela Clinic	isiXhosa	Black	Never married	None	Boskburg Area	True	True	True	True	True	True	True	True	6001	0	0		0	1	HYPERTENSIVE	0	0	0	0	0	0	0	0	0	0	0	1	0	0	0	0	0	0	0	0	0	0		0	1		0	1	0
Winnie Mandela Clinic	Sepedi	Black	Never married	None	Other Areas	True	True	True	True	True	True	True	True	6001	1	0	Abs every time	0	0		0	0	0	0	0	0	0	0	0	0	0	1	0	0	0	0	0	0	0	0	0	0		0	1		0	1	0
Winnie Mandela Clinic	IsiZulu	Black	Never married	None	Other Areas	True	True	True	True	True	True	True	True	6001	1	0	Never	0	0		0	0	0	0	0	0	0	0	0	0	0	1	0	0	0	0	0	0	0	0	0	0		0	1		0	1	0
Winnie Mandela Clinic	Tsonga	Black	Never married	None	Other Areas	True	True	True	True	True	True	True	True	6001	1	0	Sometimes	0	0		0	0	0	0	0	0	0	0	0	0	0	1	0	0	0	0	0	0	0	0	0	0		0	1		0	1	0
Winnie Mandela Clinic	Afrikaans	Coloured	Married	Steady	Boskburg Area	True	True	True	True	True	True	True	True	6001	1	0	Never	0	0		0	0	0	0	0	0	0	0	0	0	0	1	0	0	0	0	0	0	0	0	0	0		0	1		0	1	0
Winnie Mandela Clinic	IsiZulu	Black	Never married	None	Other Areas	True	True	True	True	True	True	True	True	6005	1	0	Sometimes	0	0		0	0	0	0	0	0	0	0	0	0	0	1	0	0	0	0	0	0	0	0	0	0		7	1			1	0
Winnie Mandela Clinic	Tsonga	Black	Never married	None	Other Areas	True	True	True	True	True	True	True	True	6001	4	0	Abs every time	0	0		0	0	0	0	0	0	0	0	0	0	0	1	0	0	0	0	0	0	0	0	0	0		0	1		0	1	0
Winnie Mandela Clinic	Afrikaans	Coloured	Never married	None	Boskburg Area	True	True	True	True	True	True	True	True	6001	1	0	Abs every time	0	0		0	0	0	0	0	0	0	0	0	0	0	1	0	0	0	0	0	0	0	0	0	0		0	1		0	1	0
Winnie Mandela Clinic	Sesotho	Black	Never married	Steady	Boskburg Area	True	True	True	True	True	True	True	True	6001	2	0	Abs every time	0	0		0	0	0	0	0	0	0	0	0	0	0	1	0	0	0	0	0	0	0	0	0	0		0	1		0	1	0
Winnie Mandela Clinic	IsiZulu	Black	Never married	Some	Boskburg Area	True	True	True	True	True	True	True	True	6001	2	0	Abs every time	0	0		0	0	0	0	0	0	0	0	0	0	0	1	0	0	0	0	0	0	0	0	0	0		0	1		0	1	0
Winnie Mandela Clinic	Afrikaans	Coloured	Never married	Steady	Boskburg Area	True	True	True	True	True	True	True	True	6001	0	0		0	0		0	0	0	0	0	0	0	0	0	0	0	1	0	0	0	0	0	0	0	0	0	0		0	1		0	1	0
Winnie Mandela Clinic	IsiZulu	Black	Never married	None	Other Areas	True	True	True	True	True	True	True	True	6001	0	0		0	0		0	0	0	0	0	0	0	0	0	0	0	1	0	0	0	0	0	0	0	0	0	0		0	1		0	1	0
Winnie Mandela Clinic	Afrikaans	Coloured	Never married	None	Boskburg Area	True	True	True	True	True	True	True	True	6001	1	0	Abs every time	0	0		0	0	0	0	0	0	0	0	0	0	0	1	0	0	0	0	0	0	0	0	0	0		0	1		0	1	0
Winnie Mandela Clinic	IsiZulu	Black	Never married	None	Tembisa Main	True	True	True	True	True	True	True	True	6001	1	0	Sometimes	0	0		0	0	0	0	0	0	0	0	0	0	0	1	0	0	0	0	0	0	0	0	0	0		0	1		0	1	0
Winnie Mandela Clinic	Tsonga	Black	Never married	None	Other Areas	True	True	True	True	True	True	True	True	6001	1	0	Abs every time	0	0		0	0	0	0	0	0	0	0	0	0	0	1	0	0	0	0	0	0	0	0	0	0		0	1		0	1	0
Winnie Mandela Clinic	Tsonga	Black	Never married	None	Other Areas	True	True	True	True	True	True	True	True	6005	1	0	Most times	0	0		0	0	0	0	0	0	0	0	0	0	0	1	0	0	0	0	0	0	0	0	0	0		7	1			1	0
Winnie Mandela Clinic	IsiZulu	Black	Married	None	Tembisa Main	True	True	True	True	True	True	True	True	6001	1	0	Never	0	0		0	0	0	0	0	0	0	0	0	0	0	1	0	0	0	0	0	0	0	0	0	0		0	1		0	1	0
Winnie Mandela Clinic	Tsonga	Black	Married	Steady	THCC	True	True	True	True	True	True	True	True	6001	1	0	Never	0	0		0	0	0	0	0	0	0	0	0	0	0	1	0	0	0	0	0	0	0	0	0	0		7	1		0	1	0
Winnie Mandela Clinic	Tsonga	Black	Never married	Steady	Other Areas	True	True	True	True	True	True	True	True	6001	4	0	Abs every time	0	0		0	0	0	0	0	0	0	0	0	0	0	1	0	0	0	0	0	0	0	0	0	0		0	1		0	1	0
Winnie Mandela Clinic	Afrikaans	Black	Never married	None	Esangweni	True	True	True	True	True	True	True	True	6001	1	0	Abs every time	0	0		0	0	0	0	0	0	0	0	0	0	0	1	0	0	0	0	0	0	0	0	0	0		0	1		0	1	0
Winnie Mandela Clinic	IsiZulu	Black	Never married	None	Other Areas	True	True	True	True	True	True	True	True	6005	0	0	Never	0	0		0	0	0	0	0	0	0	0	0	0	0	1	0	0	0	0	0	0	0	0	0	0		0	1			1	0
Winnie Mandela Clinic	Sesotho	Black	Never married	Steady	Erin	True	True	True	True	True	True	True	True	6001	1	0	Never	0	0		0	0	0	0	0	0	0	0	0	0	0	1	0	0	0	0	0	0	0	0	0	0		0	1		0	1	0
Winnie Mandela Clinic	Tsonga	Black	Never married	Steady	Winnie Mandela	True	True	True	True	True	True	True	True	6005	1	0	Most times	0	0		0	0	0	0	0	0	0	0	0	0	0	1	0	0	0	0	0	0	0	0	0	0		0	1			1	0
Winnie Mandela Clinic	Sepedi	Black	Never married	None	Winnie Mandela	True	True	True	True	True	True	True	True	6005	0	0	Never	0	0		0	0	0	0	0	0	0	0	0	0	0	1	0	0	0	0	0	0	0	0	0	0		7	1			1	0
Winnie Mandela Clinic	IsiZulu	Black	Never married	None	Other Areas	True	True	True	True	True	True	True	True	6001	2	0	Abs every time	0	0		0	0	0	0	0	0	0	0	0	0	0	1	0	0	0	0	0	0	0	0	0	0		0	1		0	1	0
Winnie Mandela Clinic	IsiZulu	Black	Never married	None	Tembisa Main	True	True	True	True	True	True	True	True	6001	5	0	Abs every time	0	0		0	0	0	0	0	0	0	0	0	0	0	1	0	0	0	0	0	0	0	0	0	0		0	1		0	1	0
Winnie Mandela Clinic	IsiZulu	Black	Never married	None	Endayeni	True	True	True	True	True	True	True	True	6001	1	0	Abs every time	0	0		0	0	0	0	0	0	0	0	0	0	0	1	0	0	0	0	0	0	0	0	0	0		7	1		0	1	0
Winnie Mandela Clinic	Setswana	Black	Never married	Steady	Other Areas	True	True	True	False	False	True	True	True	6001	1	0	Sometimes	0	0		0	1	1	0	0	0	0	0	0	0	0	1	0	0	0	0	0	0	0	0	0	0		0	1		0	1	0
Winnie Mandela Clinic	IsiZulu	Black	Never married	None	Tembisa Main	True	True	True	True	True	True	True	True	6001	1	0	Abs every time	0	0		0	0	0	0	0	0	0	0	0	0	0	1	0	0	0	0	0	0	0	0	0	0		0	1		0	1	0
Winnie Mandela Clinic	Sepedi	Black	Never married	Steady	Winnie Mandela	True	True	True	True	True	True	True	True	6001	4	0	Sometimes	0	0		0	0	0	0	0	0	0	0	0	0	0	1	0	0	0	0	0	0	0	0	0	0		0	1		0	1	0
Winnie Mandela Clinic	isiXhosa	Black	Never married	None	Other Areas	True	True	True	True	True	True	True	True	6001	2	0	Sometimes	0	0		0	0	0	0	0	0	0	0	0	0	0	1	0	0	0	0	0	0	0	0	0	0		0	1		0	1	0
Winnie Mandela Clinic	Other	Black	Never married	Some	THCC	True	True	True	True	True	True	True	True	6001	1	0	Never	0	0		0	0	0	0	0	0	0	0	0	0	0	1	0	0	0	0	0	0	0	0	0	0		0	1		0	1	0
Winnie Mandela Clinic	IsiZulu	Black	Never married	None	Endayeni	True	True	True	True	True	True	True	True	6001	2	0	Abs every time	0	1	MENTAL HEALTH MEDICATION	0	0	0	0	0	0	0	0	0	0	0	1	0	0	0	0	0	0	0	0	0	0		0	1		0	1	0
Winnie Mandela Clinic	Sepedi	Black	Never married	None	Other Areas	True	True	True	True	True	True	True	True	6001	5	0	Sometimes	0	0		0	0	0	0	0	0	0	0	0	0	0	1	0	0	0	0	0	0	0	0	0	0		0	1		0	1	0
Winnie Mandela Clinic	IsiZulu	Black	Never married	Steady	Endayeni	True	True	True	True	True	True	True	True	6001	2		Abs every time	0	0		0	0	0	0	0	0	0	0	0	0	0	1	0	0	0	0	0	0	0	0	0	0		0	1		0	1	0
Winnie Mandela Clinic	IsiZulu	Black	Never married	None	Tembisa Main	True	True	True	True	True	True	True	True	6001	1	0	Sometimes	0	0		0	0	0	0	0	0	0	0	0	0	0	1	0	0	0	0	0	0	0	0	0	0		0	1		0	1	0
Winnie Mandela Clinic	Tsonga	Black	Never married	None	Other Areas	True	True	True	True	True	True	True	True	6001	0	0		0	0		0	0	0	0	0	0	0	0	0	0	0	1	0	0	0	0	0	0	0	0	0	0		0	1		0	1	0
Winnie Mandela Clinic	Sepedi	Black	Never married	None	Winnie Mandela	True	True	True	True	True	True	True	True	6001	0	0		0	0		0	0	0	0	0	0	0	0	0	0	0	1	0	0	0	0	0	0	0	0	0	0		7	1		0	1	0
Winnie Mandela Clinic	Sepedi	Black	Never married	None	Other Areas	True	True	True	True	True	True	True	True	6001	1	0	Never	0	0		0	0	0	0	0	0	0	0	0	0	0	1	0	0	0	0	0	0	0	0	0	0		0	1		0	1	0
Winnie Mandela Clinic	Other	Black	Never married	None	Other Areas	True	True	True	True	True	True	True	True	6001	4	0	Abs every time	0	0		0	0	0	0	0	0	0	0	0	0	0	1	0	0	0	0	0	0	0	0	0	0		0	1		0	1	0
Winnie Mandela Clinic	IsiZulu	Black	Never married	Some	THCC	True	True	True	True	True	True	True	True	6001	1	0	Never	0	0		0	0	0	0	0	0	0	0	0	0	0	1	0	0	0	0	0	0	0	0	0	0		0	1		0	1	0
Winnie Mandela Clinic	Setswana	Black	Never married	Some	Winnie Mandela	True	True	True	True	True	True	True	True	6001	0	1	Abs every time	0	0		0	0	0	0	0	0	0	0	0	0	0		0	0	0	0	0	0	0	0	0			0	1		0	1	0
Winnie Mandela Clinic	Setswana	Black	Never married	Steady	Other Areas	True	True	True	False	False	True	True	True	6001	1	0	Sometimes	0	0		0	0	1	1	0	0	0	0	0	0	0	1	0	0	0	1	1	0	0	0	0	0		0	1		0	1	0
Winnie Mandela Clinic	Other	Black	Never married	Steady	Tembisa Main	True	True	True	False	False	True	True	True	5016	1	0	Never	0	0		0	0	0	0	0	0	0	0	0	0	0	1	0	0	0	0	0	0	0	0	0	0		0	9	DCS	0	1	0
Winnie Mandela Clinic	Sesotho	Black	Never married	None	THCC	True	True	True	True	True	True	True	True	6001	2	0	Abs every time	0	0		0	0	0	0	0	0	0	0	0	0	0	1	0	0	0	0	0	0	0	0	0	0		0	1		0	1	0
Winnie Mandela Clinic	Sepedi	Black	Never married	Steady	Other Areas	True	True	True	True	True	True	True	True	6001	3	0	Abs every time	0	0		0	0	0	0	0	0	0	0	0	0	0	1	0	0	0	0	0	0	0	0	0	0		7	1		0	1	0
Winnie Mandela Clinic	IsiZulu	Black	Never married	Steady	Other Areas	True	True	True	True	True	True	True	True	6001	2	0	Sometimes	0	0		0	0	1	1	0	0	0	0	0	0	0	1	0	0	0	1	1	0	0	0	0	0		0	1		0	1	0
Winnie Mandela Clinic	Other	Black	Married	None	Other Areas	True	True	True	True	True	True	True	True	6001	1	0	Never	0	1	DIABETIC	0	0	0	0	0	0	0	0	0	0	0	1	0	0	0	0	0	0	0	0	0	0		0	1		0	1	0
Winnie Mandela Clinic	Other	Black	Never married	Some	Other Areas	True	True	True	True	True	True	True	True	6001	1	0	Never	0	0		0	0	0	0	0	0	0	0	0	0	0	1	0	0	0	0	0	0	0	0	0	0		7	1		0	1	0
Winnie Mandela Clinic	Tsonga	Black	Never married	None	Other Areas	True	True	True	True	True	True	True	True	6001	1	0	Abs every time	0	0		0	0	0	0	0	0	0	0	0	0	0	1	0	0	0	0	0	0	0	0	0	0		0	1		0	1	0
Winnie Mandela Clinic	Sepedi	Black	Never married	Some	Other Areas	True	True	True	True	True	True	True	True	6001	0	0		0	0		0	0	0	0	0	0	0	0	0	0	0	1	0	0	0	0	0	0	0	0	0	0		0	1		0	1	0
Winnie Mandela Clinic	isiXhosa	Black	Never married	Steady	Other Areas	True	True	True	True	True	True	True	True	6001	2	0	Abs every time	0	0		0	0	0	0	0	0	0	0	0	0	0	1	0	0	0	0	0	0	0	0	0	0		0	1		0	1	0
Winnie Mandela Clinic	Other	Black	Never married	Steady	Esangweni	True	True	True	True	True	True	True	True	6001	1	0	Abs every time	0	0		0	0	0	0	0	0	0	0	0	0	0	1	0	0	0	0	0	0	0	0	0	0		0	1		0	1	0
Winnie Mandela Clinic	IsiZulu	Black	Never married	None		True	True	True	True	True	True	True	True	6001	0	0		0	0		0	0	0	0	0	0	0	0	0	0	0	1	0	0	0	0	0	0	0	0	0	0		7	1		0	1	0
Winnie Mandela Clinic	IsiZulu	Black	Never married	Some	Other Areas	True	True	True	True	True	True	True	True	6001	2	0	Sometimes	0	0		0	0	0	0	0	0	0	0	0	0	0	1	0	0	0	0	0	0	0	0	0	0		7	1		0	1	0
Winnie Mandela Clinic	IsiZulu	Black	Never married	Steady	Esangweni	True	True	True	True	True	True	True	True	6001	1	0	Never	0	0		0	0	0	0	0	0	0	0	0	0	0	1	0	0	0	0	0	0	0	0	0	0		0	1		0	1	0
Winnie Mandela Clinic	Sepedi	Black	Never married	None	Other Areas	True	True	True	True	True	True	True	True	6001	1	0	Abs every time	0	0		0	0	0	0	0	0	0	0	0	0	0	1	0	0	0	0	0	0	0	0	0	0		0	1		0	1	0
Winnie Mandela Clinic	IsiZulu	Black	Never married	Some	Esangweni	True	True	True	True	True	True	True	True	6001	3	0	Sometimes	0	0		0	0	0	0	0	0	0	0	0	0	0	1	0	0	0	0	0	0	0	0	0	0		0	1		0	1	0
Winnie Mandela Clinic	IsiZulu	Black	Never married	None	Tembisa Main	True	True	True	True	True	True	True	True	6001	1	0	Never	0	0		0	0	0	0	0	0	0	0	0	0	0	1	0	0	0	0	0	0	0	0	0	0		7	1		0	1	0
Winnie Mandela Clinic	Tsonga	Black	Never married	None	Ethafeni	True	True	True	True	True	True	True	True	6001	1	0	Never	0	0		0	0	0	0	0	0	0	0	0	0	0	1	0	0	0	0	0	0	0	0	0	0		0	1		0	1	0
Winnie Mandela Clinic	Tsonga	Black	Never married	None	Tembisa Main	True	True	True	True	True	True	True	True	6001	0	0		0	0		0	0	0	0	0	0	0	0	0	0	0	1	0	0	0	0	0	0	0	0	0	0		0	1		0	1	0
Winnie Mandela Clinic	Afrikaans	Black	Never married	None	Boskburg Area	True	True	True	True	True	True	True	True	6001	0	0		0	0		0	0	0	0	0	0	0	0	0	0	0	0	0	0	0	0	0	0	0	1	0	0		0	1		0	1	0
Winnie Mandela Clinic	Sesotho	Black	Never married	None	Other Areas	True	True	True	False	False	True	True	True	5016	4	0	Abs every time	0	0		0	0	0	0	0	0	0	0	0	0	0	1	0	0	0	0	0	0	0	0	0	0		0	1		0	1	0
Winnie Mandela Clinic	isiXhosa	Black	Never married	None	Erin	True	True	True	False	False	True	True	True	5016	2	0	Sometimes	8	0		0	0	0	0	0	0	0	0	0	0	0	1	0	0	0	0	0	0	0	0	0	0		7	1		0	1	0
Winnie Mandela Clinic	Other	Black	Never married	None	Winnie Mandela	True	True	True	False	False	True	True	True	5016	3	0	Abs every time	0	0		0	0	0	0	0	0	0	0	0	0	0	1	0	0	0	0	0	0	0	0	0	0		7	1		0	1	0
Winnie Mandela Clinic	Other	Black	Never married	None	Other Areas	True	True	True	False	False	True	True	True	5016	4	0	Never	8	0		0	0	0	0	0	0	0	0	0	0	0	1	0	0	0	0	0	0	0	0	0	0		0	9	DCS	0	1	0
Winnie Mandela Clinic	IsiZulu	Black	Never married	None	Esangweni	True	True	True	False	False	True	True	True	5016	4	0	Sometimes	8	0		0	0	0	0	0	0	0	0	0	0	0	1	0	0	0	0	0	0	0	0	0	0		7	1		0	1	0
Winnie Mandela Clinic	Sesotho	Black	Never married	Steady	Esangweni	True	True	True	False	False	True	True	True	5016	3	0	Most times	0	0		0	0	0	0	0	0	0	0	0	0	0	1	0	0	0	0	0	0	0	0	0	0		0	1		0	1	0
Winnie Mandela Clinic	IsiZulu	Black	Never married	Steady	Esangweni	True	True	True	False	False	True	True	True	5016	1	0	Sometimes	0	0		0	0	0	0	0	0	0	0	0	0	0	1	0	0	0	0	0	0	0	0	0	0		0	1		0	1	0
Winnie Mandela Clinic	IsiZulu	Black	Never married	Steady	Esangweni	True	True	True	False	False	True	True	True	5016	3	0	Sometimes	0	0		0	0	0	0	0	0	0	0	0	0	0	1		0	0	0	0	0	0	0	0	0		0	1		0	1	0
Winnie Mandela Clinic	Tsonga	Black	Never married	None	Tembisa Main	True	True	True	False	False	True	True	True	5016	0	0	Never	0	0		0	0	0	0	0	0	0	0	0	0	0	1	0	0	0	0	0	0	0	0	0	0		7	1		0	1	0
Winnie Mandela Clinic	Sepedi	Black	Never married	Steady	Other Areas	True	True	True	False	False	True	True	True	5016	1	0	Abs every time	8	0		0	0	0	0	0	0	0	0	0	0	0	1	0	0	0	0	0	0	0	0	0	0		7	1		0	1	0
Winnie Mandela Clinic	IsiZulu	Black	Never married	None	Itereleng	False	True	True	False	False	True	True	True	5016	2	0	Abs every time	0	0		0	0	0	0	0	0	0	0	0	0	0	1	0	0	0	0	0	0	0	0	0	0		0	1		0	1	0
Winnie Mandela Clinic	Other	Black	Never married	Steady	Winnie Mandela	True	True	True	False	False	True	True	True	5016	5	0	Sometimes	8	0		0	0	0	0	0	0	0	0	0	0	0	1	0	0	0	0	0	0	0	0	0	0		0	1		0	1	0
Winnie Mandela Clinic	Sesotho	Black	Never married	None	Endayeni	False	True	True	False	False	True	True	True	5016	1	0	Abs every time	8	0		0	0	0	0	0	0	0	0	0	0	0	1	0	0	0	0	0	0	0	0	0	0		0	1		0	1	0
Winnie Mandela Clinic	Sepedi	Black	Never married	None	Other Areas	True	True	True	False	False	True	True	True	5016	1	0	Never	8	0		0	0	0	0	0	0	0	0	0	0	0	0	0	0	0	0	0	0	0	1	0	0	PHIMOSIS	0	1		0	1	0
Winnie Mandela Clinic	IsiZulu	Black	Never married	None	Tembisa Main	False	True	True	False	False	True	True	True	5016	1	0	Abs every time	0	0		0	0	0	0	0	0	0	0	0	0	0	0	0	0	0	0	0	0	0	1	0	0	PHIMOSIS	0	1		0	1	0
Winnie Mandela Clinic	Other	Black	Never married	Steady	Winnie Mandela	True	True	True	False	False	True	True	True	5016	1	0	Abs every time	8	0		0	0	0	0	0	0	0	0	0	0	0	1	0	0	0	0	0	0	0	0	0	0		7	1		0	1	0
Winnie Mandela Clinic	Setswana	Black	Never married	Steady	Tembisa Main	False	True	True	False	False	True	True	True	5016	1	0	Never	0	0		0	0	0	0	0	0	0	0	0	0	0	1	0	0	0	0	0	0	0	0	0	0		7	1		0	1	0
Winnie Mandela Clinic	IsiZulu	Black	Never married	None	Endayeni	False	True	True	False	False	True	True	True	5016	2	0	Abs every time	0	0		0	0	0	0	0	0	0	0	0	0	0	1	0	0	0	0	0	0	0	0	0	0		7	1		0	1	0
Winnie Mandela Clinic	IsiZulu	Black	Never married	Steady	Other Areas	True	True	True	False	False	True	True	True	6001	4	0	Sometimes	0	0		0	0	0	0	0	0	0	0	0	0	0	1	0	0	0	0	0	0	0	0	0	0		0	1		0	1	0
Winnie Mandela Clinic	Sesotho	Black	Never married	None	Other Areas	True	True	True	False	False	True	True	True	6001	2	0	Abs every time	0	0		0	0	0	0	0	0	0	0	0	0	0	1	0	0	0	0	0	0	0	0	0	0		0	1		0	1	0
Winnie Mandela Clinic	Other	Black	Never married	Steady	Other Areas	True	True	True	False	False	True	True	True	6001	1	0	Abs every time	0	0		0	0	0	0	0	0	0	0	0	0	0	1	0	0	0	0	0	0	0	0	0	0		0	1		0	1	0
Winnie Mandela Clinic	Sesotho	Black	Never married	None	Erin	True	True	True	False	False	True	True	True	6001	3	0	Sometimes	0	0		0	0	0	0	0	0	0	0	0	0	0	1	0	0	0	0	0	0	0	0	0	0		7	1		0	1	0
Winnie Mandela Clinic	IsiZulu	Black	Never married	None	Other Areas	True	True	True	False	False	True	True	True	6001	0	0		0	0		0	0	0	0	0	0	0	0	0	0	0	1	0	0	0	0	0	0	0	0	0	0		0	1		0	1	0
Winnie Mandela Clinic	Tsonga	Black	Never married	None	Endayeni	False	True	True	False	False	True	True	True	5016	1	0	Abs every time	8	0		0	0	0	0	0	0	0	0	0	0	0	1	0	0	0	0	0	0	0	0	0	0		0	1		0	1	0
Winnie Mandela Clinic	Sepedi	Black	Never married	None	Other Areas	False	True	True	False	False	True	True	True	5016	0	0	Never	8	0		0	0	0	0	0	0	0	0	0	0	0	1	0	0	0	0	0	0	0	0	0	0		7	1		0	1	0
Winnie Mandela Clinic	Sepedi	Black	Never married	None	Other Areas	False	True	True	False	False	True	True	True	5016	2	0	Abs every time	8	0		0	0	0	0	0	0	0	0	0	0	0	0	0	0	0	0	0	0	0	1	0	0	PHIMOSIS	0	1		0	1	0
Winnie Mandela Clinic	Tsonga	Black	Never married	None	Endayeni	False	True	True	False	False	True	True	True	5016	1	0	Never	8	0		0	0	0	0	0	0	0	0	0	0	0	1	0	0	0	0	0	0	0	0	0	0		7	1		0	1	0
Winnie Mandela Clinic	Tsonga	Black	Never married	Steady	Itereleng	True	True	True	False	False	True	True	True	6001	2	0	Abs every time	0	0		0	0	0	0	0	0	0	0	0	0	0	1	0	0	0	0	0	0	0	0	0	0		0	1		0	1	0
Winnie Mandela Clinic	IsiZulu	Black	Never married	Steady	Other Areas	True	True	True	False	False	True	True	True	6001	1	0	Never	0	0		0	0	0	0	0	0	0	0	0	0	0	1	0	0	0	0	0	0	0	0	0	0		0	1		0	1	0
Winnie Mandela Clinic	isiXhosa	Black	Never married	None	Esangweni	True	True	True	False	False	True	True	True	6001	1	0	Abs every time	0	0		0	0	0	0	0	0	0	0	0	0	0	1	0	0	0	0	0	0	0	0	0	0		0	1		0	1	0
Winnie Mandela Clinic	IsiZulu	Black	Never married	None	Esangweni	True	True	True	False	False	True	True	True	6001	0	0		0	0		0	0	0	0	0	0	0	0	0	0	0	1	0	0	0	0	0	0	0	0	0	0		0	1		0	1	0
Winnie Mandela Clinic	Tsonga	Black	Never married	Steady	THCC	True	True	True	False	False	True	True	True	6001	1	0	Never	0	0		0	0	0	0	0	0	0	0	0	0	0	1	0	0	0	0	0	0	0	0	0	0		0	1		0	1	0
Winnie Mandela Clinic	Setswana	Black	Never married	None	Other Areas	True	True	True	False	False	True	True	True	6001	1	0	Abs every time	0	0		0	0	0	0	0	0	0	0	0	0	0	1	0	0	0	0	0	0	0	0	0	0		0	1		0	1	0
Winnie Mandela Clinic	Tsonga	Black	Never married	Some	Other Areas	True	True	True	False	False	True	True	True	6001	1	0	Sometimes	0	1	HYPERTENSIVE	0	0	0	0	0	0	0	0	0	0	0	1	0	0	0	0	0	0	0	0	0	0		0	1		0	1	0
Winnie Mandela Clinic	IsiZulu	Black	Never married	Steady	Other Areas	True	True	True	False	False	True	True	True	6001	1	0	Abs every time	0	0		0	0	0	0	0	0	0	0	0	0	0	1	0	0	0	0	0	0	0	0	0	0		0	1		0	1	0
Winnie Mandela Clinic	IsiZulu	Black	Never married	Steady	Tembisa Main	True	True	True	False	False	True	True	True	6001	3	0	Sometimes	0	0		0	0	0	0	0	0	0	0	0	0	0	1	0	0	0	0	0	0	0	0	0	0		0	1		0	1	0
Winnie Mandela Clinic	IsiZulu	Black	Never married	Steady	Esangweni	True	True	True	False	False	True	True	True	6001	1	0	Never	0	0		0	0	0	0	0	0	0	0	0	0	0	1	0	0	0	0	0	0	0	0	0	0		0	1		0	1	0
Winnie Mandela Clinic	IsiZulu	Black	Never married	Steady	THCC	True	True	True	False	False	True	True	True	6001	1	0	Never	0	0		0	0	0	0	0	0	0	0	0	0	0	1	0	0	0	0	0	0	0	0	0	0		0	1		0	1	0
Winnie Mandela Clinic	Setswana	Black	Never married	Steady	Erin	True	True	True	False	False	True	True	True	6001	3	0	Sometimes	0	0		0	0	0	0	0	0	0	0	0	0	0	1	0	0	0	0	0	0	0	0	0	0		0	1		0	1	0
Winnie Mandela Clinic	Tsonga	Black	Never married	Steady	THCC	True	True	True	False	False	True	True	True	6001	2	0	Sometimes	0	0		0	0	0	0	0	0	0	0	0	0	0	1	0	0	0	0	0	0	0	0	0	0		7	1		0	1	0
Winnie Mandela Clinic	IsiZulu	Black	Never married	None	Other Areas	True	True	True	False	False	True	True	True	6001	0	0		0	0		0	0	0	0	0	0	0	0	0	0	0	1	0	0	0	0	0	0	0	0	0	0		0	1		0	1	0
Winnie Mandela Clinic	Tsonga	Black	Never married	None	Other Areas	True	True	True	False	False	True	True	True	6001	1	0	Never	0	0		0	0	0	0	0	0	0	0	0	0	0	1	0	0	0	0	0	0	0	0	0	0		0	1		0	1	0
Winnie Mandela Clinic	IsiZulu	Black	Never married	Steady	THCC	True	True	True	False	False	True	True	True	6001	1	0	Never	0	0		0	0	0	0	0	0	0	0	0	0	0	1	0	0	0	0	0	0	0	0	0	0		0	1		0	1	0
Winnie Mandela Clinic	IsiZulu	Black	Never married	None	Other Areas	True	True	True	False	False	True	True	True	6001	2	0	Abs every time	0	0		0	0	0	0	0	0	0	0	0	0	0	1	0	0	0	0	0	0	0	0	0	0		7	1		0	1	0
Winnie Mandela Clinic	Sepedi	Black	Never married	None	Other Areas	True	True	True	False	False	True	True	True	6001	2	0	Sometimes	0	0		0	0	0	0	0	0	0	0	0	0	0	1	0	0	0	0	0	0	0	0	0	0		0	1		0	1	0
Winnie Mandela Clinic	IsiZulu	Black	Never married	Steady	Other Areas	True	True	True	False	False	True	True	True	6001	2	0	Sometimes	0	0		0	0	0	0	0	0	0	0	0	0	0	1	0	0	0	0	0	0	0	0	0	0		0	1		0	1	0
Winnie Mandela Clinic	Tsonga	Black	Never married	Steady	Other Areas	True	True	True	False	False	False	True	True	6001	2	0	Sometimes	0	0		0	0	0	0	0	0	0	0	0	0	0	0	0	0	0	0	0	0	0	1	0	0		0	1		0	1	0
Winnie Mandela Clinic	isiXhosa	Black	Never married	None	Esangweni	True	True	True	False	False	True	True	True	6001	2	0	Sometimes	0	0		0	0	0	0	0	0	0	0	0	0	0	1	0	0	0	0	0	0	0	0	0	0		0	1		0	1	0
Winnie Mandela Clinic	Tsonga	Black	Never married	Steady	Other Areas	True	True	True	True	True	True	True	True	6001	4	0	Never	0	0		0	0	0	0	0	0	0	0	0	0	0	1	0	0	0	0	0	0	0	0	0	0		0	1		0	1	0
Winnie Mandela Clinic	IsiZulu	Black	Never married	None	Ethafeni	True	True	True	False	False	True	True	True	6001	3	0	Abs every time	0	0		0	0	0	0	0	0	0	0	0	0	0	1	0	0	0	0	0	0	0	0	0	0		0	1		0	1	0
Winnie Mandela Clinic	Tsonga	Black	Never married	None	Other Areas	True	True	True	False	False	True	True	True	6001	6	0	Abs every time	0	0		0	0	0	0	0	0	0	0	0	0	0	1	0	0	0	0	0	0	0	0	0	0		0	1		0	1	0
Winnie Mandela Clinic	IsiZulu	Black	Never married	None	Tembisa Main	True	True	True	False	False	True	True	True	6001	3	0	Never	0	0		0	0	0	0	0	0	0	0	0	0	0	1	0	0	0	0	0	0	0	0	0	0		0	1		0	1	0
Winnie Mandela Clinic	Tsonga	Black	Married	Steady	Winnie Mandela	True	True	True	False	False	True	True	True	6001	2	0	Sometimes	0	0		0	0	0	0	0	0	0	0	0	0	0	1	0	0	0	0	0	0	0	0	0	0		0	1		0	1	0
Winnie Mandela Clinic	Sesotho	Black	Never married	Steady	Esangweni	True	True	True	False	False	True	True	True	6001	1	0	Abs every time	0	0		0	0	0	0	0	0	0	0	0	0	0	1	0	0	0	0	0	0	0	0	0	0		0	1		0	1	0
Winnie Mandela Clinic	IsiZulu	Black	Never married	None	Other Areas	True	True	True	False	False	True	True	True	6001	1	0	Abs every time	0	0		0	0	0	0	0	0	0	0	0	0	0	1	0	0	0	0	0	0	0	0	0	0		0	1		0	1	0
Winnie Mandela Clinic	Sepedi	Black	Never married	None	Winnie Mandela	True	True	True	False	False	True	True	True	6002	1	0	Abs every time	0	0		0	0	0	0	0	0	0	0	0	0	0	1	0	0	0	0	0	0	0	0	0	0		0	1		0	1	0
Winnie Mandela Clinic	Tsonga	Black	Never married	None	Other Areas	True	True	True	False	False	True	True	True	6001	1	0	Never	0	0		0	0	0	0	0	0	0	0	0	0	0	1	0	0	0	0	0	0	0	0	0	0		7	1		0	1	0
Winnie Mandela Clinic	Tsonga	Black	Never married	None	Winnie Mandela	True	True	True	False	False	True	True	True	6001	1	0	Never	0	0		0	0	0	0	0	0	0	0	0	0	0	1	0	0	0	0	0	0	0	0	0	0		0	1		0	1	0
Winnie Mandela Clinic	Tsonga	Black	Married	Some	Ethafeni	True	True	True	False	False	True	True	True	6001	1	0	Never	0	0		0	0	0	0	0	0	0	0	0	0	0	1	0	0	0	0	0	0	0	0	0	0		0	1		0	1	0
Winnie Mandela Clinic	Sepedi	Black	Never married	Steady	Esangweni	True	True	True	False	False	True	True	True	6001	1	0	Never	0	0		0	0	0	0	0	0	0	0	0	0	0	1	0	0	0	0	0	0	0	0	0	0		0	1		0	1	0
Winnie Mandela Clinic	Sepedi	Black	Never married	Steady	Erin	True	True	True	False	False	True	True	True	6001	1	0	Never	0	0		0	0	0	0	0	0	0	0	0	0	0	1	0	0	0	0	0	0	0	0	0	0		7	1		0	1	0
Winnie Mandela Clinic	IsiZulu	Black	Never married	None	Other Areas	True	True	True	False	False	True	True	True	6001	2	0	Abs every time	0	0		0	0	0	0	0	0	0	0	0	0	0	1	0	0	0	0	0	0	0	0	0	0		0	1		0	1	0
Winnie Mandela Clinic	IsiZulu	Black	Never married	None	Endayeni	True	True	True	False	False	True	True	True	6001	2	0	Never	0	0		0	0	0	0	0	0	0	0	0	0	0	1	0	0	0	0	0	0	0	0	0	0		0	1		0	1	0
Winnie Mandela Clinic	IsiZulu	Black	Never married	None	Other Areas	True	True	True	False	False	True	True	True	6001	1	0	Sometimes	0	0		0	0	0	0	0	0	0	0	0	0	0	1	0	0	0	0	0	0	0	0	0	0		0	1		0	1	0
Winnie Mandela Clinic	Other	Black	Never married	None	Other Areas	True	True	True	False	False	True	True	True	6001																	0	1	0	0	0	0	0	0	0	1	0	0	PARTIAL PHIMOSIS	0	1		0	1	0
Winnie Mandela Clinic	IsiZulu	Black	Never married	None	Other Areas	True	True	True	False	False	True	True	True	6001	0	0		0	0		0	0	0	0	0	0	0	0	0	0	0	1	0	0	0	0	0	0	0	0	0	0		0	1		0	1	0
Winnie Mandela Clinic	IsiZulu	Black	Never married	None	Other Areas	True	True	True	False	False	True	True	True	6001	1	0	Abs every time	0	0		0	0	0	0	0	0	0	0	0	0	0	1	0	0	0	0	0	0	0	0	0	0		0	1		0	1	0
Winnie Mandela Clinic	Sesotho	Black	Never married	Steady	Other Areas	True	True	True	False	True	True	True	True	5020	2	0	Sometimes	0	0		0	0	1	0	0	0	0	0	0	0	0	1	0	0	0	0	0	0	0	0	0	0		0	1		0	1	0
Winnie Mandela Clinic	Other	Black	Never married	None	Other Areas	True	True	True	False	False	True	True	True	6001	0	0		0	0		0	0	0	0	0	0	0	0	0	0	0	1	0	0	0	0	0	0	0	0	0	0		7	1		0	1	0
Winnie Mandela Clinic	Sepedi	Black	Never married	None	Other Areas	True	True	True	False	False	True	True	True	6001	1	0	Abs every time	0	0		0	0	0	0	0	0	0	0	0	0	0	1	0	0	0	0	0	0	0	0	0	0		0	1		0	1	0
Winnie Mandela Clinic	IsiZulu	Black	Never married	None	Boskburg Area	True	True	True	False	False	True	True	True	6001	1	0	Abs every time	0	0		0	0	0	0	0	0	0	0	0	0	0	1	0	0	0	0	0	0	0	0	0	0		0	1		0	1	0
Winnie Mandela Clinic	IsiZulu	Black	Never married	None		True	True	True	False	False	True	True	True	6001				0	1		0	1	1	0	0	0	0	0	0	0	0	1	0	0	0	0	0	0	0	0	0	0		3	9	TEMBISA HOSP	0	1	0
Winnie Mandela Clinic	Setswana	Black	Married	Steady	Itereleng	True	True	True	False	False	True	True	True	6001	2	0	Abs every time	0	0		0	0	0	0	0	0	0	0	0	0	0	1	0	0	0	0	0	0	0	0	0	0		0	1		0	1	0
Winnie Mandela Clinic	IsiZulu	Black	Never married	Steady	Esangweni	True	True	True	False	False	True	True	True	6001	4	0	Abs every time	0	0		0	0	0	0	0	0	0	0	0	0	0	1	0	0	0	0	0	0	0	0	0	0		0	1		0	1	0
Winnie Mandela Clinic	Sepedi	Black	Never married	None	Other Areas	True	True	True	True	True	True	True	True	6001	1	0	Abs every time	0	0		0	0	0	0	0	0	0	0	0	0	0	1	0	0	0	0	0	0	0	0	0	0		0	1		0	1	0
Winnie Mandela Clinic	Sepedi	Black	Never married	None	Other Areas	True	True	True	True	True	True	True	True	6001	0	0		0	0		0	0	0	0	0	0	0	0	0	0	0	1	0	0	0	0	0	0	0	0	0	0		0	1		0	1	0
Winnie Mandela Clinic	Other	Black	Never married	Steady	Other Areas	True	True	True	False	False	True	True	True	6001	1	0	Never	0	0		0	0	0	0	0	0	0	0	0	0	0	1	0	0	0	0	0	0	0	0	0	0		0	1		0	1	0
Winnie Mandela Clinic	IsiZulu	Black	Never married	None	Tembisa Main	True	True	True	False	False	True	True	True	6001	1	0	Abs every time	0	0		0	0	0	0	0	0	0	0	0	0	0	1	0	0	0	0	0	0	0	0	0	0		0	1		0	1	0
Winnie Mandela Clinic	IsiZulu	Black	Never married	None	THCC	True	True	True	False	False	True	True	True	6001	1	0	Abs every time	0	0		0	0	0	0	0	0	0	0	0	0	0	1	0	0	0	0	0	0	0	0	0	0		0	1		0	1	0
Winnie Mandela Clinic	Tsonga	Black	Never married	None	THCC	True	True	True	False	False	True	True	True	6001	1	0	Never	0	0		0	0	0	0	0	0	0	0	0	0	0	1	0	0	0	0	0	0	0	0	0	0		0	1		0	1	0
Winnie Mandela Clinic	Tsonga	Black	Never married	Steady	Winnie Mandela	True	True	True	False	False	True	True	True	6001	3	0	Abs every time	0	0		0	0	0	0	0	0	0	0	0	0	0	1	0	0	0	0	0	0	0	0	0	0		7	1		0	1	0
Winnie Mandela Clinic	IsiZulu	Black	Never married	Steady	Tembisa Main	True	True	True	False	False	True	True	True	6001	1	0	Never	0	0		0	0	0	0	0	0	0	0	0	0	0	1	0	0	0	0	0	0	0	0	0	0		0	1		0	1	0
Winnie Mandela Clinic	IsiZulu	Black	Never married	None	Other Areas	True	True	True	False	False	True	True	True	6001	3	0	Abs every time	0	0		0	0	0	0	0	0	0	0	0	0	0	1	0	0	0	0	0	0	0	0	0	0		0	1		0	1	0
Winnie Mandela Clinic	IsiZulu	Black	Never married	Steady	Esangweni	True	True	True	False	False	True	True	True	6001	2	0	Sometimes	0	0		0	0	0	0	0	0	0	0	0	0	0	1	0	0	0	0	0	0	0	0	0	0		0	1		0	1	0
Winnie Mandela Clinic	isiXhosa	Black	Never married	Steady	Esangweni	True	True	True	False	True	True	True	True	6001	5	0	Sometimes	0	0		0	0	0	0	0	0	0	0	0	0	0	1	0	0	0	0	0	0	0	0	0	0		0	1		0	1	0
Winnie Mandela Clinic	Tsonga	Black	Never married	Some	Other Areas	True	True	True	False	False	True	True	True	6001	1	0	Sometimes	0	0		0	0	0	0	0	0	0	0	0	0	0	1	0	0	0	0	0	0	0	0	0	0		7	1		0	1	0
Winnie Mandela Clinic	IsiZulu	Black	Never married	Steady	Esangweni	True	True	True	False	False	True	True	True	6001	1	0	Sometimes	0	0		0	0	0	0	0	0	0	0	0	0	0	1	0	0	0	0	0	0	0	0	0	0		7	1		0	1	0
Winnie Mandela Clinic	Sepedi	Black	Never married	Steady	Ethafeni	True	True	True	False	False	True	True	True	6001	1	0	Never	0	0		0	0	0	0	0	0	0	0	0	0	0	1	0	0	0	0	0	0	0	0	0	0		7	1		0	1	0
Winnie Mandela Clinic	IsiZulu	Black	Never married	Steady	Other Areas	True	True	True	False	False	True	True	True	6001	1	0	Never	0	1	KNOWN HYPERTENSIVE	0	0	0	0	0	0	0	0	0	0	0	1	0	0	0	0	0	0	0	0	0	0		0	1		0	1	0
Winnie Mandela Clinic	Other	Black	Married	Steady	Ethafeni	True	True	True	False	False	True	True	True	6001	1	0		0	0		0	0	0	0	0	0	0	0	0	0	0	1	0	0	0	0	0	0	0	0	0	0		0	1		0	1	0
Winnie Mandela Clinic	Sepedi	Black	Never married	Steady	THCC	True	True	True	False	False	True	True	True	6001	1	0	Sometimes	0	0		0	0	0	0	0	0	0	0	0	0	0	1	0	0	0	0	0	0	0	0	0	0		0	1		0	1	0
Winnie Mandela Clinic	Other	Black	Never married	None	Other Areas	True	True	True	False	False	True	True	True	6001	0	0		0	0		0	0	0	0	0	0	0	0	0	0	0	1	0	0	0	0	0	0	0	0	0	0		7	1		0	1	0
Winnie Mandela Clinic	Sepedi	Black	Married	Steady	Winnie Mandela	True	True	True	False	False	True	True	True	6001	1	0	Never	0	0		0	0	0	0	0	0	0	0	0	0	0	1	0	0	0	0	0	0	0	0	0	0		0	1		0	1	0
Winnie Mandela Clinic	Other	Black	Never married	Steady	Itereleng	True	True	True	False	False	True	True	True	6001	1	0	Never	0	0		0	0	0	0	0	0	0	0	0	0	0	1	0	0	0	0	0	0	0	0	0	0		0	1		0	1	0
Winnie Mandela Clinic	IsiZulu	Black	Never married	Steady	THCC	True	True	True	False	False	True	True	True	6001	1	0	Abs every time	0	0		0	0	0	0	0	0	0	0	0	0	0	1	0	0	0	0	0	0	0	0	0	0		0	1		0	1	0
Winnie Mandela Clinic	IsiZulu	Black	Never married	Steady	Other Areas	True	True	True	False	False	True	True	True	6001	1	0	Sometimes	0	0		0	0	0	0	0	0	0	0	0	0	0	0	0	0	0	0	0	0	0	1	0	0		0	1		0	1	0
Winnie Mandela Clinic	Sepedi	Black	Never married	None	Other Areas	True	True	True	False	False	True	True	True	6001	1	0	Never	0	0		0	0	0	0	0	0	0	0	0	0	0	0	0	0	0	0	0	0	0	1	0	0		0	1		0	1	0
Winnie Mandela Clinic	IsiZulu	Black	Never married	None	Tembisa Main	True	True	True	False	False	True	True	True	6001	2	0	Sometimes	0	1		0	1	1	0	0	0	0	0	0	0	0	1	0	0	0	0	0	0	0	0	0	0		3	9	TEMBISA HOSP	0	1	0
Winnie Mandela Clinic	Tsonga	Black	Never married	None	Other Areas	True	True	True	False	False	True	True	True	6001	2	0	Abs every time	0	0		0	0	0	0	0	0	0	0	0	0	0	1	0	0	0	0	0	0	0	0	0	0		7	1		0	1	0
Winnie Mandela Clinic	Sepedi	Black	Never married	None	Other Areas	True	True	True	False	False	True	True	True	6001	0	0		0	0		0	0	0	0	0	0	0	0	0	0	0	1	0	0	0	0	0	0	0	0	0	0		0	1		0	1	0
Winnie Mandela Clinic	IsiZulu	Black	Never married	Steady	Ethafeni	True	True	True	False	False	True	True	True	6001	0	0		0	1	ASTHMATIC	0	0	0	0	0	0	0	0	0	0	0		0	0	0	0	0	0	0	0	0	0		0	1		0	1	0
Winnie Mandela Clinic	Sepedi	Black	Never married	Some	Ethafeni	True	True	True	False	False	True	True	True	6001	1	0	Abs every time	0	0		0	0	0	0	0	0	0	0	0	0	0	1	0	0	0	0	0	0	0	0	0	0		0	1		0	1	0
Winnie Mandela Clinic	Sepedi	Black	Never married	Steady	Boskburg Area	True	True	True	False	False	True	True	True	6001	2	0	Sometimes	0	0		0	0	0	0	0	0	0	0	0	0	0	1	0	0	0	0	0	0	0	0	0	0		7	1		0	1	0
Winnie Mandela Clinic	IsiZulu	Black	Never married	Steady	Other Areas	True	True	True	False	False	True	True	True	6001	1	0	Abs every time	0	0		0	0	0	0	0	0	0	0	0	0	0	1	0	0	0	0	0	0	0	0	0	0		7	1		0	1	0
Winnie Mandela Clinic	IsiZulu	Black	Never married	None	Other Areas	True	True	True	False	False	True	True	True	6001	0	0		0	0		0	0	0	0	0	0	0	0	0	0	0	1	0	0	0	0	0	0	0	0	0	0		0	1		0	1	0
Winnie Mandela Clinic	IsiZulu	Black	Never married	Steady	Esangweni	True	True	True	False	False	True	True	True	6001	1	0	Abs every time	0	0		0	0	0	0	0	0	0	0	0	0	0	1	0	0	0	0	0	0	0	0	0	0		0	1		0	1	0
Winnie Mandela Clinic	Sepedi	Black	Never married	Steady	Winnie Mandela	True	True	True	False	False	True	True	True	6001	6	0	Abs every time	0	0		0	0	0	0	0	0	0	0	0	0	0	1	0	0	0	0	0	0	0	0	0	0		0	1		0	1	0
Winnie Mandela Clinic	IsiZulu	Black	Never married	Steady		True	True	True	False	False	True	True	True	6001	1	0	Abs every time	0	1		0	0	0	0	0	0	0	0	0	0	0	1	0	0	0	0	0	0	0	0	0	0		3	9	TEMBISA HOSP	0	1	0
Winnie Mandela Clinic	Tsonga	Black	Never married	Steady	Erin	True	True	True	False	False	True	True	True	6001	2	0	Sometimes	0	0		0	0	0	0	0	0	0	0	0	0		1	0	0	0	0	0	0	0	0	0	0		0	1		0	1	0
Winnie Mandela Clinic	IsiZulu	Black	Never married	None	Esangweni	True	True	True	False	False	True	True	True	6001	2	0	Never	0	0		0	1	1	0	0	0	0	0	0	0	0	1	0	0	0	0	0	0	0	0	0	1	HAD STI HAD TREATMENT & COMPLETED THE COURSE	0	9	SANGWENI CLINIC	0	1	0
Winnie Mandela Clinic	Sesotho	Black	Never married	None	Esangweni	True	True	True	False	False	True	True	True	6001	1	0	Never	0	0		0	0	0	0	0	0	0	0	0	0	0	1	0	0	0	0	0	0	0	0	0	0		0	1		0	1	0
Winnie Mandela Clinic	Tsonga	Black	Never married	None	Other Areas	True	True	True	False	False	True	True	True	6001	1	0	Sometimes	0	0		0	0	0	0	0	0	0	0	0	0	0	1	0	0	0	0	0	0	0	0	0	0		0	1		0	1	0
Winnie Mandela Clinic	Tsonga	Black	Never married	Some	Other Areas	True	True	True	False	False	True	True	True	6001	2	0	Sometimes	0	0		0	0	0	0	0	0	0	0	0	0	0	1	0	0	0	0	0	0	0	0	0	0		7	1		0	1	0
Winnie Mandela Clinic	Sepedi	Black	Never married	Steady	Winnie Mandela	True	True	True	False	False	True	True	True	6001	2	0	Sometimes	0	0		0	0	0	0	0	0	0	0	0	0	0	1	0	0	0	0	0	0	0	0	0	0		7	1		0	1	0
Winnie Mandela Clinic	Tsonga	Black	Never married	Steady	Other Areas	True	True	True	False	False	True	True	True	6001	4	0	Abs every time	0	0		0	0	0	0	0	0	0	0	0	0	0	1	0	0	0	0	0	0	0	0	0	0		0	1		0	1	0
Winnie Mandela Clinic	Tsonga	Black	Never married	None		True	True	True	False	False	True	True	True	6001	1	0	Sometimes	0	0		0	0	0	0	0	0	0	0	0	0	0	1	0	0	0	0	0	0	0	0	0	0		0	1		0	1	0
Winnie Mandela Clinic	Sepedi	Black	Never married	None	Erin	True	True	True	True	True	True	True	True	6001	0	0		0	0		0	0	0	0	0	0	0	0	0	0	0	1	0	0	0	0	0	0	0	0	0	0		0	1		0	1	0
Winnie Mandela Clinic	Tsonga	Black	Never married	None	Other Areas	True	True	True	True	True	True	True	True	6001	1	0	Abs every time	0	0		0	0	0	0	0	0	0	0	0	0	0	1	0	0	0	0	0	0	0	0	0	0		0	1		0	1	0
Winnie Mandela Clinic	IsiZulu	Black	Never married	None	Winnie Mandela	True	True	True	True	True	True	True	True	6001	1	0		0	0		0	0	0	0	0	0	0	0	0	0	0	1	0	0	0	0	0	0	0	0	0	0		0	1		0	1	0
Winnie Mandela Clinic	Other	Black	Never married	Steady	Other Areas	True	True	True	False	False	True	True	True	6001	2	0	Most times	0	0		0	0	0	0	0	0	0	0	0	0	0	1	0	0	0	0	0	0	0	0	0	0		7	1		0	1	0
Winnie Mandela Clinic	Tsonga	Black	Never married	Some	Other Areas	True	True	True	False	False	True	True	True	6001	0	0		0	0		0	0	0	0	0	0	0	0	0	0	0	1	0	0	0	0	0	0	0	0	0	0		0	1		0	1	0
Winnie Mandela Clinic	Sesotho	Black	Never married	Steady	Other Areas	True	True	True	True	True	True	True	True	6001	2	0	Sometimes	0	0		0	0	0	0	0	0	0	0	0	0	0	1	0	0	0	0	0	0	0	0	0	0		7	1		0	1	0
Winnie Mandela Clinic	Tsonga	Black	Never married	Some	Ethafeni	True	True	True	False	False	True	True	True	6001	5	0	Never	0	0		0	0	0	0	0	0	0	0	0	0	0	1	0	0	0	0	0	0	0	0	0	0		0	1		0	1	0
Winnie Mandela Clinic	Tsonga	Black	Never married	Steady	Ethafeni	True	True	True	False	False	True	True	True	6001	3	0	Never	0	0		0	0	0	0	0	0	0	0	0	0	0	1	0	0	0	0	0	0	0	0	0	0		0	1		0	1	0
Winnie Mandela Clinic	IsiZulu	Black	Never married	None	Other Areas	True	True	True	True	True	True	True	True	5020	2	0	Abs every time	0	0		0	0	0	0	0	0	0	0		0	0	1	0	0	0	0	0	0	0	0	0	0		0	1		0	1	0
Winnie Mandela Clinic	Sepedi	Black	Never married	None	Winnie Mandela	True	True	True	False	False	True	True	True	6001	1	0		0	0		0	0	0	0	0	0	0	0	0	0	0	1	0	0	0	0	0	0	0	0	0	0		0	1		0	1	0
Winnie Mandela Clinic	Sepedi	Black	Never married	None	Benoni Area	True	True	True	False	False	True	True	True	6001	1	0	Never	0	0		0	0	0	0	0	0	0	0	0	0	0	1	0	0	0	0	0	0	0	0	0	0		0	1		0	1	0
Winnie Mandela Clinic	Tsonga	Black	Never married	None	Winnie Mandela	True	True	True	True	True	True	True	True	6001	1	0	Sometimes	0	0		0	0	0	0	0	0	0	0	0	0	0	1	0	0	0	0	0	0	0	0	0	0		0	1		0	1	0
Winnie Mandela Clinic	Sepedi	Black	Never married	None	Esangweni	True	True	True	False	False	True	True	True	6001	2	0	Abs every time	0	0		0	0	0	0	0	0	0	0	0	0	0	1	0	0	0	0	0	0	0	0	0	0		0	1		0	1	0
Winnie Mandela Clinic	IsiZulu	Black	Never married	None	Tembisa Main	True	True	True	False	False	True	True	True	6001	4	0	Abs every time	0	0		0	0	0	0	0	0	0	0	0	0	0	1	0	0	0	0	0	0	0	0	0	0		7	1		0	1	0
Winnie Mandela Clinic	Other	Black	Married	None	Other Areas	True	True	True	False	False	True	True	True	6001	6	0	Abs every time	0	0		0	0	0	0	0	0	0	0	0	0	0	1	0	0	0	0	0	0	0	0	0	0		7	1		0	1	0
Winnie Mandela Clinic	IsiZulu	Black	Never married	Steady	Other Areas	True	True	True	False	False	True	True	True	6001	1	0	Never	0	0		0	0	0	0	0	0	0	0	0	0	0	1	0	0	0	0	0	0	0	0	0	0		0	9	TEMBISA HOSP	0	1	0
Winnie Mandela Clinic	Other	Black	Never married	None	Winnie Mandela	True	True	True	False	False	True	True	True	6001	2	0	Sometimes	0	0		0	0	0	0	0	0	0	0	0	0	0	1	0	0	0	0	0	0	0	0	0	0		0	1		0	1	0
Winnie Mandela Clinic	Tsonga	Black	Never married	Steady	Itereleng	True	True	True	False	False	True	True	True	6001	1	0	Abs every time	0	0		0	0	0	0	0	0	0	0	0	0	0	1	0	0	0	0	0	0	0	0	0	0		7	1		0	1	0
Winnie Mandela Clinic	IsiZulu	Black	Never married	Steady	Other Areas	True	True	True	False	False	True	True	True	6001	1	0	Never	0	0		0	0	0	0	0	0	0	0	0	0	0	1	0	0	0	0	0	0	0	0	0	0		0	1		0	1	0
Winnie Mandela Clinic	IsiZulu	Black	Married	Steady	Other Areas	True	True	True	False	False	True	True	True	6001	2	0	Never	0	0		0	0	0	0	0	0	0	0	0	0	0	1	0	0	0	0	0	0	0	0	0	0		7	1		0	1	0
Winnie Mandela Clinic	isiXhosa	Black	Never married	None	Other Areas	True	True	True	False	False	True	True	True	6001	1	4	Never	0	0			0	0	0	0	0	0	0	0	0	0	1	0	0	0	0	0	0	0	0	0	0		0	1		0	0	1
Winnie Mandela Clinic	Sesotho	Black	Never married	Steady	Other Areas	True	True	True	False	False	True	True	True	6001	3	0	Sometimes	0	0		0	0	0	0	0	0	0	0	0	0	0	1	0	0	0	0	0	0	0	0	0	0		0	1		0	1	0
Winnie Mandela Clinic	Setswana	Black	Never married	Some	Benoni Area	True	True	True	False	False	True	True	True	6001	2	0	Abs every time	0	0		0	0	0	0	0	0	0	0	0	0	0	1	0	0	0	0	0	0	0	0	0	0		0	9	EKURHULENI CLINIC	0	1	0
Winnie Mandela Clinic	IsiZulu	Black	Married	Steady	THCC	True	True	True	False	False	True	True	True	6001	1	0	Never	0	0		0	0	0	0	0	0	0	0	0	0	0	1	0	0	0	0	0	0	0	0	0	0		0	1		0	1	0
Winnie Mandela Clinic	Sesotho	Black	Married	Steady	Tembisa Main	True	True	True	False	False	True	True	True	6001	2	0	Abs every time	0	0		0	0	0	0	0	0	0	0	0	0	0	1	0	0	0	0	0	0	0	0	0	0		0	1		0	1	0
Winnie Mandela Clinic	IsiZulu	Black	Never married	None	Benoni Area	True	True	True	False	False	True	True	True	6001	1	0	Abs every time	0	0		0	0	0	0	0	0	0	0	0	0	0	1	0	0	0	0	0	0	0	0	0	0		0	9	EKURHULENI CLINIC	0	1	0
Winnie Mandela Clinic	IsiZulu	Black	Never married	Steady	Erin	True	True	True	False	False	True	True	True	6001	1	0	Never	0	0		0	0	0	0	0	0	0	0	0	0	0	1	0	0	0	0	0	0	0	0	0	0		0	1		0	1	0
Winnie Mandela Clinic	IsiZulu	Black	Never married	None	Benoni Area	True	True	True	False	False	True	True	True	6001	0	0		0	0		0	0	0	0	0	0	0	0	0	0	0	1	0	0	0	0	0	0	0	0	0	0		0	1	WIDEVILLE CLINIC	0	1	0
Winnie Mandela Clinic	IsiZulu	Black	Never married	None	Other Areas	True	True	True	False	False	True	True	True	6001	1	0	Sometimes	0	0		0	0	0	0	0	0	0	0	0	0	0	1	0	0	0	0	0	0	0	0	0	0		0	1		0	1	0
Winnie Mandela Clinic	Sepedi	Black	Never married	None	Itereleng	True	True	True	False	False	True	True	True	6001	1	0	Abs every time	0	0		0	0	0	0	0	0	0	0	0	0	0	1	0	0	0	0	0	0	0	0	0	0		7	1		0	1	0
Winnie Mandela Clinic	Sepedi	Black	Never married	Steady	Other Areas	True	True	True	False	False	True	True	True	6001	1	0	Abs every time	0	0		0	0	0	0	0	0	0	0	0	0	0	1	0	0	0	0	0	0	0	0	0	0		7	1		0	1	0
Winnie Mandela Clinic	Other	Black	Never married	None	Benoni Area	True	True	True	False	False	True	True	True	6001	1	0	Never	0	0		0	0	0	0	0	0	0	0	0	0	0	1	0	0	0	0	0	0	0	0	0	0		0	1		0	1	0
Winnie Mandela Clinic	Tsonga	Black	Never married	None	Other Areas	True	True	True	False	False	True	True	True	6001	0	0		0	0		0	0	0	0	0	0	0	0	0	0	0	0	0	0	0	0	0	0	0	1	0	0		0	1		0	1	0
Winnie Mandela Clinic	Sepedi	Black	Never married	None	Other Areas	True	True	True	False	False	True	True	True	6001	1	0	Abs every time	0	0		0	0	0	0	0	0	0	0	0	0	0	1	0	0	0	0	0	0	0	0	0	0		0	1		0	1	0
Winnie Mandela Clinic	Sesotho	Black	Never married	Steady	THCC	True	True	True	False	False	True	True	True	6001	1	0	Never	0	0		0	0	0	0	0	0	0	0	0	0	0	1	0	0	0	0	0	0	0	0	0	0
Winnie Mandela Clinic	English	Black	Never married	None	Other Areas	True	True	True	False	False	True	True	True	4001	1	0	Abs every time	0	0		0	0	0	0	0	0	0	0	0	0	0	1	0	0	0	0	0	0	0	0	0	0		0	1		0	1	0
Winnie Mandela Clinic	IsiZulu	Black	Never married	None	Ethafeni	True	True	True	False	False	True	True	True	6001	1	0	Never	0	0		0	0	0	0	0	0	0	0	0	0	0	1	0	0	0	0	0	0	0	0	0	0		0	1		0	1	0
Winnie Mandela Clinic	Sesotho	Black	Never married	Steady	Other Areas	True	True	True	False	False	True	True	True	6001	1	0	Sometimes	0	0		0	0	0	0	0	0	0	0	0	0	0	0	0	0	0	0	0	0	0	0	0	0		0	1		0	1	0
Winnie Mandela Clinic	Tsonga	Black	Never married	None	Other Areas	True	True	True	False	False	True	True	True	6001	5	0	Sometimes	0	0		0	0	0	0	0	0	0	0	0	0	0	1	0	0	0	0	0	0	0	0	0	0		0	1			1	0
Winnie Mandela Clinic	IsiZulu	Black	Never married	Steady	Other Areas	True	True	True	False	False	True	True	True	6001	1	0	Never	0	0		0	0	0	0	0	0	0	0	0	0	0	1	0	0	0	0	0	0	0	0	0	0		0	1		0	1	0
Winnie Mandela Clinic	Sesotho	Black	Never married	None	Ethafeni	True	True	True	False	False	True	True	True	6001	1	0	Never	0	0		0	0	0	0	0	0	0	0	0	0	0	1	0	0	0	0	0	0	0	0	0	0		0	1		0	1	0
Winnie Mandela Clinic	Tsonga	Black	Never married	Steady	Itereleng	True	True	True	False	False	True	True	True	6001	1	0	Never	0	0		0	0	0	0	0	0	0	0	0	0	0	1	0	0	0	0	0	0	0	0	0	0		0	1		0	1	0
Winnie Mandela Clinic	Sepedi	Black	Never married	None		True	True	True	False	False	True	True	True	6001	3	0	Never	0	0		0	0	0	0	0	0	0	0	0	0	0	1	0	0	0	0	0	0	0	0	0	0		0	1		0	1	0
Winnie Mandela Clinic	Sesotho	Black	Never married	Steady	Boskburg Area	True	True	True	False	True	True	True	True	6001	3	0	Sometimes	0	0		0	0	0	0	0	0	0	0	0	0	0	1	0	0	0	0	0	0	0	0	0	0		0	1		0	1	0
Winnie Mandela Clinic	Setswana	Black	Never married	None	Other Areas	True	True	True	False	False	True	True	True	6001	1	0		0	0		0	0	0	0	0	0	0	0	0	0	0	0	0	0	0	0	0	0	0	1	0	0		0	1		0	1	0
Winnie Mandela Clinic	Sepedi	Black	Never married	None	Erin	True	True	True	False	False	True	True	True	6001	1	0	Never	0	0		0	0	0	0	0	0	0	0	0	0	0	1	0	0	0	0	0	0	0	0	0	0		0	1		0	1	0
Winnie Mandela Clinic	Tsonga	Black	Never married	None	Itereleng	True	True	True	True	True	True	True	True	6001	3	0	Abs every time	0	0		0	0	0	0	0	0	0	0	0	0	0	1	0	0	0	0	0	0	0	0	0	0		7	1		0	1	0
Winnie Mandela Clinic	Sepedi	Black	Never married	None	THCC	False	True	True	False	False	True	True	True	6001	0	0		0	0		0	0	0	0	0	0	0	0	0	0	0	1	0	0	0	0	0	0	0	0	0	0		0	1		0	1	0
Winnie Mandela Clinic	Tsonga	Black	Never married	None	Other Areas	True	True	True	False	False	True	True	True	6001	0	0		0	0		0	0	0	0	0	0	0	0	0	0	0	1	0	0	0	0	0	0	0	0	0	0		0	1		0	1	0
Winnie Mandela Clinic	IsiZulu	Black	Never married	Steady	Benoni Area	True	True	True	False	False	True	True	True	6001	1	0	Abs every time	0	0		0	0	0	0	0	0	0	0	0	0	0	1	0	0	0	0	0	0	0	0	0	0		7	1		0	1	0
Winnie Mandela Clinic	Tsonga	Black	Never married	None	Erin	True	True	True	False	False	True	True	True	6001	1	0	Abs every time	0	0		0	0	0	0	0	0	0	0	0	0	0	1	0	0	0	0	0	0	0	0	0	0		0	1		0	1	0
Winnie Mandela Clinic	Other	Black	Never married	None	Other Areas	True	True	True	False	False	True	True	True	6001	1	0	Abs every time	0	0		0	0	0	0	0	0	0	0	0	0	0	1	0	0	0	0	0	0	0	0	0	0		0	1		0	1	0
Winnie Mandela Clinic	Sepedi	Black	Never married	Steady	Other Areas	True	True	True	False	False	True	True	True	5020	1	0	Never	0	1	SLEEPING PILLS	0	0	0	0	0	0	0	0	0	0	0	1	0	0	0	0	0	0	0	0	0	0		0	1		0	1	0
Winnie Mandela Clinic	Tsonga	Black	Never married	Some	Other Areas	True	True	True	False	False	True	True	True	6001	1	0	Sometimes	0	0		0	0	0	0	0	0	0	0	0	0	0	0	0	0	0	0	0	0	0	1	0	0			1		0	1	0
Winnie Mandela Clinic	Tsonga	Black	Never married	None	Tembisa Main	True	True	True	False	False	True	True	True	5020	1	0	Never	1	0		0	0	0	0	0	0	0	0	0	0	0	1	0	0	0	0	0	0	0	0	0			0	1		0	1	0
Winnie Mandela Clinic	IsiZulu	Black	Never married	Steady	Other Areas	True	True	True	False	False	True	True	True	6001	3	0	Sometimes	0	0		0	0	0	0	0	0	0	0	0	0	0	1	0	0	0	0	0	0	0	0	0	0		0	1		0	1	0
Winnie Mandela Clinic	isiXhosa	Black	Never married	Steady	Other Areas	True	True	True	False	False	True	True	True	5020	1	0	Sometimes	0	0		0	1	0	0	0	0	0	0	0	0	0	1	0	0	0	0	0	0	0	0	0			0	1		0	1	0
Winnie Mandela Clinic	Sepedi	Black	Never married	Steady	Winnie Mandela	True	True	True	False	False	True	True	True	5020	1	0	Sometimes	0	0		0	0	0	0	0	0	0	0	0	0	0	1	0	0	0	0	0	0	0	0	0	0		0	1		0	1	0
Winnie Mandela Clinic	IsiZulu	Black	Never married	None	Other Areas	True	True	True	False	False	True	True	True	6001	3	0	Abs every time	0	0		0	0	0	0	0	0	0	0	0	0	0	1	0	0	0	0	0	0	0	0	0	0		0	1		0	1	0
Winnie Mandela Clinic	Sepedi	Black	Never married	Some	Other Areas	True	True	True	False	False	True	True	True	5020	3	0	Sometimes	0	0		0	0	0	0	0	0	0	0	0	0	0	1	0	0	0	0	0	0	0	0	0	0		0	1		0	1	0
Winnie Mandela Clinic	IsiZulu	Black	Never married	None	Other Areas	True	True	True	False	False	True	True	True	6001	3	0	Abs every time	0	0		0	0	0	0	0	0	0	0	0	0	0	1	0	0	0	0	0	0	0	0	0	0		0	1		0	1	0
Winnie Mandela Clinic	IsiZulu	Black	Never married	None	Endayeni	True	True	True	False	False	True	True	True	5020	1	0	Abs every time	0	0		0	0	0	0	0	0	0	0	0	0	0	1	0	0	0	0	0	0	0	0	0	0		7			0	1	0
Winnie Mandela Clinic	IsiZulu	Black	Never married	Some	Endayeni	True	True	True	False	False	True	True	True	5020	1	0	Sometimes	0	0		0	0	0	0	0	0	0	0	0	0	0	1	0	0	0	0	0	0	0	0		0		0	1		0	1	0
Winnie Mandela Clinic	Tsonga	Black	Never married	Steady	Tembisa Main	True	True	True	False	False	True	True	True	5020	1	0	Never	0	0		0	0	0	0	0	0	0	0	0	0	0	1	0	0	0	0	0	0	0	0	0	0		0	1		0	1	0
Winnie Mandela Clinic	Tsonga	Black	Never married	None	Other Areas	True	True	True	False	False	True	True	True	5020	0	0		1	0		0	0	0	0	0	0	0	0	0	0	0	1	0	0	0	0	0	0	0	0	0	0		0	1		0	1	0
Winnie Mandela Clinic	Other	Black	Never married	None	Ethafeni	True	True	True	False	False	True	True	True	5020	1	0	Abs every time	0	0		0	0	0	0	0	0	0	0	0	0	0	1	0	0	0	0		0	0	0	0	0		0	1		0	1	0
Winnie Mandela Clinic	Sepedi	Black	Never married	Some	Tembisa Main	True	True	True	False	False	True	True	True	5020	1	0	Never	1	0		0	0	0	0	0	0	0	0	0	0	0	1	0	0	0	0	0	0	0	0	0	0		7			0	1	0
Winnie Mandela Clinic	Tsonga	Black	Never married	None	Other Areas	True	True	True	False	False	True	True	True	5020	1	0	Never	0	0		0	0	0	0	0	0	0	0	0	0	0	1	0	0	0	0	0	0	0	0	0	0		0	1		0	1	0
Winnie Mandela Clinic	IsiZulu	Black	Never married	None	Other Areas	True	True	True	False	False	True	True	True	5020	3	0	Abs every time	0	0		0	0	0	0	0	0	0	0	0	0	0	1	0	0	0	0	0	0	0	0	0	0		0	1		0	1	0
Winnie Mandela Clinic	Tsonga	Black	Never married	None	Tembisa Main	True	True	True	False	False	True	True	True	5020	2	0	Abs every time	0	0		0	0	0	0	0	0	0	0	0	0	0	1	0	0	0	0	0	0	0	0	0	0		0	1		0	1	0
Winnie Mandela Clinic	Tsonga	Black	Never married	None	Tembisa Main	True	True	True	False	False	True	True	True	5020	1	0	Never	0	0		0	0	0	0	0	0	0	0	0	0	0	1	0	0	0	0	0	0	0	0	0	0		0	1		0	1	0
Winnie Mandela Clinic	IsiZulu	Black	Never married	Steady	Other Areas	True	True	True	False	True	True	True	True	5020	1	0	Abs every time	0	0		0	0	0	0	0	0	0	0	0	0	0	1	0	0	0	0	0	0	0	0	0	0		0	1		0	1	0
Winnie Mandela Clinic	Sepedi	Black	Never married	Steady	Other Areas	True	True	True	False	True	True	True	True	5020	4	0	Sometimes	0	0		0	0	0	0	0	0	0	0	0	0	0	1	0	0	0	0	0	0	0	0	0	0		0	1		0	1	0
Winnie Mandela Clinic	IsiZulu	Black	Never married	None	THCC	True	True	True	False	True	True	True	True	5020	0	0		0	0		0	0	0	0	0	0	0	0	0	0	0	1	0	0	0	0	0	0	0	0	0	0		0	1		0	1	0
Winnie Mandela Clinic	Other	Black	Never married	None	Esangweni	True	True	True	False	False	True	True	True	5020	3	0	Abs every time	0	0		0	0	0	0	0	0	0	0	0	0	0	1	0	0	0	0	0	0	0	0	0	0		0	1		0	1	0
Winnie Mandela Clinic	Sepedi	Black	Never married	None	Other Areas	True	True	True	False	True	True	True	True	5020	5	0	Sometimes	0	0		0	0	0	0	0	0	0	0	0	0	0	1	0	0	0	0	0	0	0	0	0	0		0	1		0	1	0
Winnie Mandela Clinic	IsiZulu	Black	Never married	None	Benoni Area	True	True	True	False	True	True	True	True	5020	1	0	Abs every time	1	0		0	0	0	0	0	0	0	0	0	0	0	1	0	0	0	0	0	0	0	0	0	0		0	1		0	1	0
Winnie Mandela Clinic	Sesotho	Black	Never married		Esangweni	True	True	True	False	True	True	True	True	5020	2	0	Abs every time	0	0		0	1	0	0	0	0	0	0	0	0	0	1	0	0	0	0	0	0	0	0	0	0		0	1		0	1	0
Winnie Mandela Clinic	Tsonga	Black	Never married	None	THCC	True	True	True	False	True	True	True	True	5020	1	0	Never	0	0		0	0	0	0	0	0	0	0	0	0	0	1	0	0	0	0	0	0	0	0	0	0		0	1		0	1	0
Winnie Mandela Clinic	IsiZulu	Black	Never married	None	Other Areas	True	True	True	False	True	True	True	True	5020	0	0		0	0		0	0	0	0	0	0	0	0	0	0	0	1	0	0	0	0	0	0	0	0	0	0		0	1		0	1	0
Winnie Mandela Clinic	IsiZulu	Black	Never married	None	Benoni Area	True	True	True	False	True	True	True	True	5010			Abs every time	0	0		0	0	0	0	0	0	0	0	0	0	0	0	0	0	0	0	0	0	0	0	0	0		0	1		0	1	0
Winnie Mandela Clinic	Sesotho	Black	Never married	None	Benoni Area	True	True	True	False	True	True	True	True	5020	1	0	Abs every time	0	0		0	0	0	0	0	0	0	0	0	0	0	1	0	0	0	0	0	0	0	0	0	0		0	1		0	1	0
Winnie Mandela Clinic	Tsonga	Black	Never married	Some	Other Areas	True	True	True	False	False	True	True	True	5020	1	0	Abs every time	0	0		0	0	0	0	0	0	0	0	0	0	0	1	0	0	0	0	0	0	0	0	0	0		0	1		0	1	0
Winnie Mandela Clinic	Other	Black	Never married	None	Esangweni	True	True	True	False	False	True	True	True	5020	0	0		0	0		0	0	0	0	0	0	0	0	0	0	0	1	0	0	0	0	0	0	0	0	0	0		0	1		0	1	0
Winnie Mandela Clinic	Other	Black	Never married	Some	Endayeni	True	True	True	False	False	True	True	True	5020	0	0		0	0		0	0	0	0	0	0	0	0	0	0	0	1	0	0	0	0	0	0	0	0	0	0		0	1		0	1	0
Winnie Mandela Clinic	Sepedi	Black	Married	None	THCC	True	True	True	False	False	True	True	True	5020	1	0	Never	0	0		0	0	0	0	0	0	0	0	0	0	0	1	0	0	0	0	0	0	0	0	0	0		0	1		0	1	0
Winnie Mandela Clinic	Sesotho	Black	Never married	None	Benoni Area	True	True	True	True	True	True	True	True	5020	1	0	Never	0	0		0	0	0	0	0	0	0	0	0	0	0	1	0	1	0	0	1	0	0	0	0	0		0	1		1	0	0
Winnie Mandela Clinic	Sepedi	Black	Never married	None	Esangweni	True	True	True	False	True	True	True	True	5020	0	0		0	0		0	0	0	0	0	0	0	0	0	0	0	1	0	0	0	0	0	0	0	0	0	0		0	1		0	1	0
Winnie Mandela Clinic	Tsonga	Black	Never married	None	Winnie Mandela	True	True	True	False	True	True	True	True	5020	2	0	Never	0	0		0	0	0	0	0	0	0	0	0	0	0	1	0	0	0	0	0	0	0	0		0		0	1		0	1	0
Winnie Mandela Clinic	isiXhosa	Black	Never married	None	Benoni Area	True	True	True	False	False	True	True	True	5020	0	0		0	0		0	0	0	0	0	0	0	0	0	0	0	1	0	0	0	0	0	0	0	0	0	0		0	1		0	1	0
Winnie Mandela Clinic	Tsonga	Black	Never married	None	Other Areas	True	True	True	False	True	True	True	True	5020	1	0	Never	0	0		0	0	0	0	0	0	0	0	0	0	0	1	0	0	0	0	0	0	0	0	0	0		0	1		0	1	0
Winnie Mandela Clinic	IsiZulu	Black	Never married	None	Benoni Area	True	True	True	False	True	True	True	True	5020	0	0		1	0		0	0	0	0	0	0	0	0	0	0	0	1	0	0	0	0	0	0	0	0	0	0		0	1		0	1	0
Winnie Mandela Clinic	Sepedi	Black	Married	Steady	Winnie Mandela	True	True	True	False	True	True	True	True	5020	2	0	Sometimes	0	0		0	0	0	0	0	0	0	0	0	0	0	1	0	0	0	0	0	0	0	0	0	0		0	1		0	1	0
Winnie Mandela Clinic	Tsonga	Black	Never married	Steady	Other Areas	True	True	True	True	True	True	True	True	5020	0	0		0	0		0	0	0	0	0	0	0	0	0	0	0	1	0	0	0	0	0	0	0	0	0	0		0	1			1	0
Winnie Mandela Clinic	Other	Black	Never married	None	Other Areas	True	True	True	False	True	True	True	True	5020	0	0		0	0		0	1	0	0	0	0	0	0	0	0	0	1	0	0	0	0	0	0	0	0	0	0		0	1		0	1	0
Winnie Mandela Clinic	Setswana	Black	Never married	None	Other Areas	True	True	True	False	True	True	True	True	5020	0	0		0	0		0	0	0	0	0	0	0	0	0	0	0	1	0	0	0	0	0	0	0	0	0	0		0	1		0	1	0
Winnie Mandela Clinic	Other	Black	Never married	None	Winnie Mandela	False	True	True	False	False	True	True	True	5020	1	0	Never	0	0		0	0	0	0	0	0	0	0	0	0	0	1	0	0	0	0	0	0	0	0	0	0		0	1		0	1	0
Winnie Mandela Clinic	IsiZulu	Black	Never married	None	Other Areas	True	True	True	False	False	True	True	True	5020	1	0	Never	0	0		0	0	0	0	0	0	0	0	0	0	0	1	0	0	0	0	0	0	0	0	0	0		0	1		0	1	0
Winnie Mandela Clinic	Sepedi	Black	Never married	None	THCC	True	True	True	False	True	True	True	True	5020	2	0	Sometimes	0	0		0	0	0	0	0	0	0	0		0	0	1	0	0	0	0	0	0	0	0	0			0	1		0	1	0
Winnie Mandela Clinic	English	Black	Never married	Steady	Itereleng	True	True	True	False	True	True	True	True	5020	0	0		0	0		0	0	0	0	0	0	0	0	0	0	0	1	0	0	0	0	0	0	0	0	0	0		0	1		0	1	0
Winnie Mandela Clinic	Sesotho	Black	Never married	None	Tembisa Main	True	True	True	False	True	True	True	True	5020	2	0	Sometimes	0	0		0	0	0	0	0	0	0	0	0	0	0	1	0	0	0	0	0	0	0	0	0	0		7			0	1	0
Winnie Mandela Clinic	IsiZulu	Black	Never married	Steady	Itereleng	True	True	True	True	True	True	True	True	5020	1	0	Abs every time	0	1	EPILEPTIC	0	0	0	0	0	0	0	0	0	0	0	1	0	0	0	0	0	0	0	0	0	0		0	1		0	1	0
Winnie Mandela Clinic	IsiZulu	Black	Never married	None	Ethafeni	True	True	True	False	False	True	True	True	5020	1	0	Abs every time	0	0		0	0	0	0	0	0	0	0	0	0	0	1	0	0	0	0	0	0	0	0	0	0		0	1		0	1	0
Winnie Mandela Clinic	Tsonga	Black	Never married	Steady	Winnie Mandela	True	True	True	False	False	True	True	True	5020	2	0	Never	0	0		0	0	0	0	0	0	0	0	0	0	0	1	0	0	0	0	0	0	0	0	0	0		0	1		0	1	0
Winnie Mandela Clinic	Sepedi	Black	Never married	None	Esangweni	True	True	True	False	False	True	True	True	5020	2	0	Abs every time	0	0		0	0	0	0	0	0	0	0	0	0	0	1	0	0	0	0	0	0	0	0	0	0		0	1		0	1	0
Winnie Mandela Clinic	IsiZulu	Black	Married	Some	Other Areas	True	True	True	False	False	True	True	True	5020	1	0	Never	8	0		0	0	0	0	0	0	0	0	0	0	0	1	0	0	0	0	0	0	0	0	0	0		0	1		0	1	0
Winnie Mandela Clinic	Setswana	Black	Never married	None	THCC	True	True	True	False	False	True	True	True	5020	1	0	Abs every time	0	0		0	0	0	0	0	0	0	0	0	0	0	1	0	0	0	0	0	0	0	0	0	0		0	1		0	1	0
Winnie Mandela Clinic	Tsonga	Black	Never married	None	Other Areas	True	True	True	False	True	True	True	True	5020	0	0		0	0		0	0	0	0	0	0	0	0	0	0	0	1	0	0	0	0	0	0	0	0	0			0	1		0	1	0
Winnie Mandela Clinic	IsiZulu	Black	Never married	None	Esangweni	True	True	True	False	True	True	True	True	5020	1	0	Abs every time	0	0		0	0	0	0	0	0	0	0	0	0	0	1	0	0	0	0	0	0	0	0	0	0		0	1		0	1	0
Winnie Mandela Clinic	IsiZulu	Black	Never married	None	Other Areas	True	True	True	False	False	True	True	True	5020	0	0		0	0		0	0	0	0	0	0	0	0	0	0	0	1	0	0	0	0	0	0	0	0	0	0		0	1		0	1	0
Winnie Mandela Clinic	Sepedi	Black	Never married	Steady	Endayeni	True	True	True	False	False	True	True	True	5020	2	0	Sometimes	0	0		0	0	0	0	0	0	0	0	0	0	0	1	0	0	0	0	0	0	0	0	0	0		0	1		0	1	0
Winnie Mandela Clinic	Sepedi	Black	Never married	Some	Itereleng	True	True	True	False	False	True	True	True	5020	0	0		0	0		0	0	0	0	0	0	0	0	0	0	0	1	0	0	0	0	0	0	0	0	0	0		0	1		0	1	0
Winnie Mandela Clinic	Tsonga	Black	Never married	Some	Other Areas	True	True	True	False	False	True	True	True	5020	3	0	Sometimes	0	0		0	1	0	0	0	0	0	0	0	0	0	1	0	0	0	0	0	0	0	0	0	0		0	1		0	1	0
Winnie Mandela Clinic	IsiZulu	Black	Never married	Some	Other Areas	True	True	True	False	False	True	True	True	5020	2		Sometimes	0	0		0	0	0	0	0	0	0	0	0	0	0	1	0	0	0	0	0	0	0	0	0	0		0	1		0	1	0
Winnie Mandela Clinic	isiXhosa	Black	Never married	Steady	Tembisa Main	True	True	True	False	False	True	True	True	5020	3	0	Sometimes	0	0		0	0	0	0	0	0	0	0	0	0	0	1	0	0	0	0	0	0	0	0	0	0		0	1		0	1	0
Winnie Mandela Clinic	Tsonga	Black	Never married	Steady	THCC	True	True	True	False	False	True	True	True	5020	2	0	Abs every time	0	0		0	0	0	0	0	0	0	0	0	0	0	1	0	0	0	0	0	0	0	0	0	0		0	1		0	1	0
Winnie Mandela Clinic	Setswana	Black	Never married	None	Other Areas	True	True	True	False	True	True	True	True	5020	7	0	Sometimes	0	0		0	0	0	0	0	0	0	0	0	0	0	1	0	0	0	0	0	0	0	0	0	0		0	1		0	1	0
Winnie Mandela Clinic	IsiZulu	Black	Never married	None	Esangweni	True	True	True	False	True	True	True	True	5020	1	0	Abs every time	8	0		0	0	0	0	0	0	0	0	0	0	0	1	0	0	0	0	0	0	0	0	0	0		0	1		0	1	0
Winnie Mandela Clinic	IsiZulu	Black	Never married	Steady	Endayeni	True	True	True	False	False	True	True	True	5020	2	0	Sometimes	0	0		0	0	0	0	0	0	0	0	0	0	0	1	0	0	0	0	0	0	0	0	0	0		0	1		0	1	0
Winnie Mandela Clinic	Sepedi	Black	Never married	None		True	True	True	False	False	True	True	True	5020	2	1	Abs every time	8	0		0	0	0	0	0	0	0	0	0	0	0	1	0	0	0	0	0	0	0	0	0	0		0	1		0	1	0
Winnie Mandela Clinic	Tsonga	Black	Never married	Some	Winnie Mandela	True	True	True	False	False	True	True	True	5020	3	0	Sometimes	0	0		0	0	0	0	0	0	0	0	0	0	0	1	0	0	0	0	0	0	0	0	0	0		0	1		0	1	0
Winnie Mandela Clinic	Tsonga	Black	Married	Steady	Tembisa Main	True	True	True	True	True	True	True	True	5020	1	0	Sometimes	0	0		0	0	0	0	0	0	0	0	0		0	1	0	0	0	0	0	0	0	0	0	0		0	1		0	1	0
Winnie Mandela Clinic	IsiZulu	Black	Never married	Steady	Other Areas	True	True	True	True	True	True	True	True	5020	1	0	Never	0	0		0	0	0	0	0	0	0	0	0	0	0	1	0	0	0	0	0	0	0	0	0	0		0	1		0	1	0
Winnie Mandela Clinic	Tsonga	Black	Never married	None	Winnie Mandela	True	True	True	True	True	True	True	True	5020	1	0	Never	0	0		0	0	0	0	0	0	0	0	0	0	0	1	0	0	0	0	0	0	0	0	0	0		0	1		0	1	0
Winnie Mandela Clinic	Sepedi	Black	Never married	None	Esangweni	True	True	True	True	True	True	True	True	5020	1	0	Never	0	0		0	0	0	0	0	0	0	0	0	0	0	1	0	0	0	0	0	0	0	0	0	0		0	1		0	1	0
Winnie Mandela Clinic	Tsonga	Black	Never married	None	Other Areas	True	True	True	True	True	True	True	True	5020	3	0	Sometimes	0	0		0	0	0	0	0	0	0	0	0	0	0	1	0	0	0	0	0	0	0	0	0			0	1		0	1	0
Winnie Mandela Clinic	Sepedi	Black	Never married	None	Winnie Mandela	True	True	True	True	True	True	True	True	5020	2	0	Abs every time	0	0		0	0	0	0	0	0	0	0	0	0	0	1	0	0	0	0	0	0	0	0	0	0		0	1		0	1	0
Winnie Mandela Clinic	Sepedi	Black	Never married	Steady	Winnie Mandela	True	True	True	False	True	True	True	True	5020	2	0	Sometimes	1	0		0	0	0	0	0	0	0	0	0	0	0	1	0	0	0	0	0	0	0	0	0	0		0	1		0	1	0
Winnie Mandela Clinic	Tsonga	Black	Never married	None	Other Areas	True	True	True	True	True	True	True	True	5020	3	0	Abs every time	0	0		0	0	0	0	0	0	0	0	0	0	0	1	0	0	0	0	0	0	0	0	0	0		0	1		0	1	0
Winnie Mandela Clinic	Tsonga	Black	Never married	Steady	Winnie Mandela	True	True	True	True	True	True	True	True	5020	1	0	Sometimes	0	0		0	0	0	0	0	0	0	0	0	0	0	1	0	0	0	0	0	0	0	0	0	0		7			0	1	0
Winnie Mandela Clinic	IsiZulu	Black	Never married	None	Other Areas	True	True	True	True	True	True	True	True	5020	2	0	Sometimes	0	0		0	0	0	0	0	0	0	0	0	0	0	1	0	0	0	0	0	0	0	0	0	0		0	1		0	1	0
Winnie Mandela Clinic	Tsonga	Black	Never married	None	Other Areas	True	True	True	True	True	False	False	True	5020	3	0	Sometimes	0	0		0	0	0	1	0	0	0	0	0	0	0	1	0	0	1	0	1	0	0	0	0	0		0	1		1	0	0
Winnie Mandela Clinic	IsiZulu	Black	Never married	None	Benoni Area	True	True	True	True	True	True	True	True	5020	1	0	Never	1	0		0	0	0	0	0	0	0	0	0	0	0	1	0	0	0	0	0	0	0	0	0	0		0	1		0	1	0
Winnie Mandela Clinic	IsiZulu	Black	Never married	Steady	Ethafeni	True	True	True	True	True	True	True	True	5020	1	0	Sometimes		0		0	0	0	0	0	0	0	0	0	0	0	1	0	0	0	0	0	0	0	0	0	0		0	1		0	1	0
Winnie Mandela Clinic	IsiZulu	Black	Never married	None	Benoni Area	True	True	True	True	True	True	True	True	5020	1	0	Never	0	0		0	0	0	0	0	0	0	0	0	0	0	1	0	0	0	0	0	0	0	0	0	0		0	1		0	1	0
Winnie Mandela Clinic	Tsonga	Black	Never married	Steady	Winnie Mandela	True	True	True	True	True	True	True	True	5020	2	0	Sometimes	0	0		0	1	0	1	0	1	0	0	0	0	0	1	0	0	0		1	0	0	0	0	0		0	1		1	0	0
Winnie Mandela Clinic	IsiZulu	Black	Never married	None	Benoni Area	True	True	True	True	True	True	True	True	5020	0	0		0	0		0	0	0	0	0	0	0	0	0	0	0	1	0	0	0	0	0	0	0	0	0	0		0	1		0	1	0
Winnie Mandela Clinic	Sepedi	Black	Never married	None	THCC	True	True	True	True	True	True	True	True	5020	2	0	Sometimes	0	0		0	0	0	0	0	0	0	0	0	0	0	1	0	0	0	0	0	0	0	0	0	0		7			0	1	0
Winnie Mandela Clinic		Black	Never married	None	Benoni Area	True	True	True	True	True	True	True	True	5020	1	0	Sometimes	0	0		0	0	0	0	0	0	0	0	0	0	0	1	0	0	0	0	0	0	0	0	0	0		0	1		0	1	0
Winnie Mandela Clinic	Sesotho	Black	Never married	Steady	Other Areas	True	True	True	True	True	True	True	True	5020	1	0	Abs every time	0	0		0	0	0	0	0	0	0	0	0	0	0	1	0	0	0	0	0	0	0	0	0	0		7			0	1	0
Winnie Mandela Clinic	Tsonga	Black	Never married	None	Winnie Mandela	False	True	True	True	True	True	True	True	5020	1	0	Never	0	0		0	0	0	0	0	0	0	0	0	0	0	1	0	0	0	0	0	0	0	0	0	0		0	1		0	1	0
Winnie Mandela Clinic	IsiZulu	Black	Never married	None	Other Areas	False	True	True	True	True	True	True	True	5020	3	0	Sometimes	0	0		0	0	0	0	0	0	0	0	0	0	0	1	0	0	0	0	0	0	0	0	0	0		0	1		0	1	0
Winnie Mandela Clinic	Sesotho	Black	Married	Steady	Winnie Mandela	True	True	True	True	True	True	True	True	5016	3	0	Sometimes	0	0		0	0	0	0	0	0	0	0	0	0	0	1	0	0	0	0	0	0	0	0	0	0		0	1		0	1	7
Winnie Mandela Clinic	IsiZulu	Black	Never married	None	Winnie Mandela	False	True	True	True	True	True	True	True	5020	1	0	Sometimes	0	0		0	0	0	0	0	0	0	0	0	0	0	1	0	0	0	0	0	0	0	0	0	0		0	1		0	1	0
Winnie Mandela Clinic	Sesotho	Black	Never married	None	Other Areas	False	True	True	True	True	True	True	True	5020	0	0		0	0		0	0	0	0	0	0	0	0	0	0	0	0	0	0	0	0	0	0	0	0	0	0		0	1		0	1	0
Winnie Mandela Clinic		Black	Never married	Steady	Other Areas	True	True	True	True	True	True	True	True	5020	5	0	Sometimes	0	0		0	1	0	0	0	0	0	0	0	0	0	1	0	0	0	0	0	0	0	0	0	0		0	1		0	1	0
Winnie Mandela Clinic	IsiZulu	Black	Never married	None	Other Areas	False	True	True	False	False	True	True	True	5020	1	0	Sometimes	0	0		0	0	0	0	0	0	0	0	0	0	0	1	0	0	0	0	0	0	0	0	0			7			0	1	0
Winnie Mandela Clinic	IsiZulu	Black	Never married	None	Other Areas	False	True	True	True	True	True	True	True	5020	1	0	Never	0	0		0	0	0	0	0	0	0	0	0	0	0	1	0	0	0	0	0	0	0	0	0	0		7			0	1	0
Winnie Mandela Clinic	Tsonga	Black	Never married	None	Other Areas	False	True	True	True	True	True	True	True	5020	2	0	Abs every time	0	0		0	0	0	0	0	0	0	0	0	0	0	1	0	1	0	0	1	0	0	0	0	0		0	1		1	0	0
Winnie Mandela Clinic	IsiZulu	Black	Never married	None	Benoni Area	True	True	True	True	True	True	True	True	5020	2	0	Sometimes	0	0		0	0	0	0	0	0	0	0	0	0	0	1	0	0	0	0	0	0	0	0	0	0		0	1		0	1	0
Winnie Mandela Clinic	IsiZulu	Black	Never married	None	Benoni Area	True	True	True	True	True	True	True	True	5020	1	0	Most times	0	0		0	0	0	0	0	0	0	0	0	0	0	1	0	0	0	0	0	0	0	0	0	0		0	1		0	1	0
Winnie Mandela Clinic	Tsonga	Black	Never married	None	Other Areas	True	True	True	True	True	True	True	True	5020	3	0	Sometimes	0	0		0	0	0	0	0	0	0	0	0	0	0	1	0	0	0	0	0	0	0	0	0	0		0	1		0	1	0
Winnie Mandela Clinic	Tsonga	Black	Never married	None	Other Areas	True	True	True	True	True	True	True	True	5020	2	0	Sometimes	0	0		0	0	0	0	0	0	0	0	0	0	0	1	0	0	0	0	0	0	0	0	0	0		0	1		0	1	0
Winnie Mandela Clinic	Tsonga	Black	Never married	Steady	Other Areas	True	True	True	True	True	True	True	True	5020	1	0	Abs every time	0	0		0	0	0	0	0	0	0	0	0	0	0	1	0	0	0	0	0	0	0	0	0	0		0	1		0	1	0
Winnie Mandela Clinic	Tsonga	Black	Never married	Steady	Winnie Mandela	True	True	True	True	True	True	True	True	5020	4	0	Abs every time	0	0		0	0	0	0	0	0	0	0	0	0	0	1	0	0	0	0	0	0	0	0	0	0		0	1		0	1	0
Winnie Mandela Clinic	IsiZulu	Black	Never married	None	Esangweni	True	True	True	True	True	True	True	True	5020	1	0	Never	0	0		0	0	0	0	0	0	0	0		0	0	1	0	0	0	0	0	0	0	0	0	0		0	1		0	1	0
Winnie Mandela Clinic	Sepedi	Black	Never married	None	Winnie Mandela	True	True	True	True	True	True	True	True	5016	2	0	Sometimes	0	0		0	1	1	0	0	0	0	0	0	0	0	1	0	0	0	0	0	0	0	0	0	0		0	1		0	1	0
Winnie Mandela Clinic	Tsonga	Black	Never married	None	Other Areas	True	True	True	True	True	True	True	True	5020	1	0	Sometimes	0	0		0	0	0	0	0	0	0	0	0	0	0	0	0	0	0	0	0	0	0	1	0	0		0	1		0	1	0
Winnie Mandela Clinic	IsiZulu	Black	Never married	Steady	Other Areas	True	True	True	True	True	True	True	True	5020	2	0	Sometimes	0	0		0	0	0	0	0	0	0	0	0	0	0	1	0	0	0	0	0	0	0	0	0	0		0	1		0	1	0
Winnie Mandela Clinic	Sesotho	Black	Never married	Steady	THCC	True	True	True	True	True	True	True	True	5020	1	0	Abs every time	1	0		0	0	0	0	0	0	0	0	0	0	0	1	0	0	0	0	0	0	0	0	0	0		0	1		0	1	0
Winnie Mandela Clinic	Other	Black	Never married	None	Other Areas	True	True	True	True	True	True	True	True	5020	2	0	Never	0	0		0	1	1	0	0	0	0	0	0	0	0	1	0	0	0	0	0	0	0	0	0	0		0	1		0	1	0
Winnie Mandela Clinic	English	Black	Married	Steady	Other Areas	True	True	True	True	True	True	True	True	5020	1	0	Never	0	0		0	0	0	0	0	0	0	0	0	0	0	1	0	0	0	0	0	0	0	0	0	0		0			0	1	0
Winnie Mandela Clinic	IsiZulu	Black	Married	Steady	Other Areas	True	True	True	True	True	True	True	True	5020	1	0	Abs every time	0	0		0	0	0	0	0	0	0	0	0	0	0	1	0	0	0	0	0	0	0	0	0	0		7			0	1	0
Winnie Mandela Clinic	Tsonga	Black	Never married	Steady	Winnie Mandela	True	True	True	True	True	True	True	True	5020	1	0	Abs every time	0	0		0	0	0	0	0	0	0	0	0	0	0	1	0	0	0	0	0	0	0	0	0	0		0	1		0	1	0
[truncated: 5,847 more rows]
[truncated: 107 more columns]
